# Supplementary material for: Regional gradients in intraspecific seed mass variation are associated with species biotic attributes and niche breadth
Source: AoB Plants. 2022 Mar 30;14(2):plac013. doi: 10.1093/aobpla/plac013 (PMC9128389; doi:10.1093/aobpla/plac013)
Supplement: plac013_suppl_Supplementary_Appendix_S3 [file plac013_suppl_Supplementary_Appendix_S3.xlsx]

## Sheet: Data
Species information		Intraspecific variation		Species biotic attributes			Species' niche breadth (Levins’ B index)
Family	Genus_species	CVsm	GCsm	LF	SDM	PT	Light	Moisture	Disturbance	Thermal
Amaranthaceae	Amaranthus_retroflexus	0.21345	0.10807	An	Autochory	Anemophily	1.68966	1.32432	1.96	1
Amaranthaceae	Axyris_amaranthoides	0.16461	0.07317	An	Autochory	Anemophily	1	1.8	1.8	3.24
Amaranthaceae	Botrydium_schraderi	0.29219	0.15411	An	Autochory	Anemophily	1	1.96	1.50769	1.81481
Amaranthaceae	Chenopodium_album	0.23706	0.12324	An	Autochory	Anemophily	1.40976	1.84076	2.47009	3.85333
Amaranthaceae	Chenopodium_hybridum	0.11707	0.05962	An	Autochory	Anemophily	1.97561	1.5283	1.8	2.45455
Amaranthaceae	Chenopodium_iljinii	0.14493	0.07215	An	Autochory	Anemophily	1.28	2	2	2.90909
Amaranthaceae	Teloxys_aristata	0.25699	0.13336	An	Autochory	Anemophily	1.28	2	2	2.46154
Amaryllidaceae	Allium_chrysocephalum	0.21447	0.10659	Hp	Autochory	Entomophily	2.33333	1.32432	1.96	1
Amaryllidaceae	Allium_cyaneum	0.22292	0.12046	Hp	Autochory	Entomophily	2	1.24615	1.4087	3.6
Amaryllidaceae	Allium_przewalskianum	0.20628	0.11343	Hp	Autochory	Entomophily	1.6	1.6	1.96923	4
Amaryllidaceae	Allium_ramosum	0.19436	0.102	Hp	Autochory	Entomophily	1.97561	1.97561	1.97561	3.52174
Amaryllidaceae	Allium_rude	0.22195	0.12055	Hp	Autochory	Entomophily	1.96923	1.29293	1.13274	2.84444
Amaryllidaceae	Allium_sikkimense	0.21641	0.1162	Hp	Autochory	Entomophily	2.03175	1.13274	1.47126	2.13333
Apiaceae	Aeronema_chinense	0.21848	0.11424	Hp	Autochory	Entomophily	3.31373	1.37398	1.89888	2.08642
Apiaceae	Angelica_nitida	0.17793	0.09251	Hp	Anemochory	Entomophily	2.27907	1.96	1.84906	1.84906
Apiaceae	Angelica_sinensis	0.20309	0.10477	Hp	Anemochory	Entomophily	1.96	1.32432	1.68966	3.26667
Apiaceae	Anthriscus_sylvestris	0.11518	0.06234	Hp	Autochory	Entomophily	1.8	1.5283	2.31429	3
Apiaceae	Bupleurum_commelynoideum	0.16048	0.0839	Hp	Autochory	Entomophily	1.9931	1.27313	2.04965	4.44615
Apiaceae	Bupleurum_parvifolium	0.16657	0.08812	Hp	Autochory	Entomophily	1.88235	1.88235	1.28	2.90909
Apiaceae	Bupleurum_smithii	0.11472	0.05985	Hp	Autochory	Entomophily	1.97561	1	1.24615	3.24
Apiaceae	Carum_buriaticum	0.16359	0.088008	Hp	Autochory	Entomophily	1.65753	1.19802	1.98361	3.10256
Apiaceae	Carum_carvi	0.15004	0.08245	Hp	Autochory	Entomophily	1.40976	1.26201	2.20611	3.04211
Apiaceae	Chamaesium_paradoxum	0.14938	0.0777	Hp	Autochory	Entomophily	1.98361	1.86154	1.65753	2.05085
Apiaceae	Heracleum_millefolium	0.2022	0.11089	Hp	Anemochory	Entomophily	1.38462	1.60396	2.16	3.0566
Apiaceae	Heracleum_moellendorffii	0.23171	0.1263	Hp	Anemochory	Entomophily	2.51282	1.32432	2.64865	2.39024
Apiaceae	Ligusticum_moniliforme	0.48348	0.25275	Hp	Autochory	Entomophily	2	2	2.27273	2.94118
Apiaceae	Ligusticum_thomsonii	0.17169	0.08967	Hp	Autochory	Entomophily	2.05085	1.98361	1.65753	2.28302
Apiaceae	Notopterygium_forbesii	0.25586	0.13502	Hp	Autochory	Entomophily	2.64865	1.55556	2.33333	2.39024
Apiaceae	Notopterygium_incisium	0.24939	0.13154	Hp	Autochory	Entomophily	2.77049	1.74227	1.85714	1.74227
Apiaceae	Pimpinella_smithii	0.23578	0.12869	Hp	Autochory	Entomophily	2.67407	1.76098	2.21472	2.98347
Apiaceae	Pleurospermum_cristatum	0.13122	0.06581	Hp	Autochory	Entomophily	1.85185	1.47059	2.77778	2.17391
Apiaceae	Pleurospermum_franchetianum	0.19246	0.10653	Hp	Autochory	Entomophily	2.13783	1.24615	1.87404	3.85714
Apiaceae	Pleurospermum_hookeri	0.16138	0.08477	Hp	Autochory	Entomophily	2.88	1.8	1.41176	1.6
Apiaceae	Seseli_squarrulosum	0.17831	0.09592	Hp	Autochory	Entomophily	1.21951	1.21951	1.47059	2.63158
Apiaceae	Sphallerocarpus_gracilis	0.14856	0.07777	Hp	Autochory	Entomophily	1.86154	1.42353	2.81395	2.68889
Apiaceae	Tongoloa_elata	0.21406	0.11086	Hp	Autochory	Entomophily	1.71006	1.43781	1.40976	2.47009
Apiaceae	Torilis_japonica	0.13731	0.07197	Hp	Ectozoochory	Entomophily	1.88235	1.6	2	1.88235
Apocynaceae	Cynanchum_inamoenum	0.21677	0.10168	Hp	Anemochory	Entomophily	1.28	2	2.13333	1.88235
Araceae	Arisaema_erubescens	0.14904	0.07541	Hp	Endozoochory	Entomophily	1.6	1.67442	1.38462	2.66667
Araliaceae	Acanthopanax_giraldii	0.20014	0.10652	Wp	Endozoochory	Entomophily	1.47059	2.17391	2	2.38095
Asparagaceae	Asparagus_longiflorus	0.13751	0.06363	Hp	Endozoochory	Entomophily	2.57143	2	2.18182	2.88
Asparagaceae	Polygonatum_cirrhifolium	0.16546	0.08757	Hp	Endozoochory	Entomophily	1.88235	1.6	2.13333	2.46154
Asparagaceae	Polygonatum_verticillatum	0.14093	0.07167	Hp	Endozoochory	Entomophily	1.72414	2	1.72414	3.57143
Asteraceae	Ajania_salicifolia	0.2624	0.13894	Hp	Autochory	Entomophily	2.77778	1.21951	1.85185	3.33333
Asteraceae	Ajania_tenuifolia	0.2711	0.14534	Hp	Autochory	Entomophily	1.6	1.91045	2.13333	2.84444
Asteraceae	Anaphalis_aureo-punctata	0.265	0.14336	Hp	Anemochory	Entomophily	2.64865	1.55556	2.08511	4.26087
Asteraceae	Anaphalis_bicolor	0.29768	0.15629	Hp	Anemochory	Entomophily	2.17391	1.97561	1.97561	2.07692
Asteraceae	Anaphalis_flavescens	0.44689	0.23499	Hp	Anemochory	Entomophily	1.47059	1.92308	1.51515	1.51515
Asteraceae	Anaphalis_hancockii	0.2801	0.14617	Hp	Anemochory	Entomophily	1.8	1.67442	1.67442	2.18182
Asteraceae	Anaphalis_lactea	0.3557	0.16923	Hp	Anemochory	Entomophily	1.42353	1.42353	1.75362	3.27027
Asteraceae	Anaphalis_latialata	0.16146	0.08255	Hp	Anemochory	Entomophily	1.96	1.96	1.96	3.26667
Asteraceae	Anaphalis_margaritacea	0.38084	0.15206	Hp	Anemochory	Entomophily	2	2	2.66667	2.90909
Asteraceae	Arctium_lappa	0.16108	0.0848	Hp	Ectozoochory	Entomophily	1.42353	1.65753	1.65753	2.81395
Asteraceae	Artemisia_argri	0.17889	0.09457	Hp	Anemochory	Entomophily	1.5283	1.24615	2.45455	3.52174
Asteraceae	Artemisia_desertorum	0.33847	0.16672	Hp	Anemochory	Entomophily	1.42353	2.68889	2.46939	2.81395
Asteraceae	Artemisia_dubia	0.27323	0.14414	Hp	Anemochory	Entomophily	1.5283	1.8	1.97561	2.7931
Asteraceae	Artemisia_hedinii	0.29705	0.14125	An	Anemochory	Entomophily	1.19802	1.98361	2.68889	3.10256
Asteraceae	Artemisia_mongolica	0.25436	0.12969	Hp	Anemochory	Entomophily	2	1.68421	1.28	2.90909
Asteraceae	Artemisia_scoparia	0.23015	0.11848	Hp	Anemochory	Entomophily	1.24615	1.5283	1.97561	2.7931
Asteraceae	Artemisia_siversiana	0.28227	0.15159	An	Anemochory	Entomophily	1	1.72414	2.38095	2.38095
Asteraceae	Artemisia_vestita	0.19327	0.10015	Hp	Anemochory	Entomophily	1.24615	2.38095	1.97561	3
Asteraceae	Aster_ageratoides	0.1046	0.05647	Hp	Anemochory	Entomophily	1.8	1.6	2.32258	2.57143
Asteraceae	Aster_diplostephioides	0.18261	0.10088	Hp	Anemochory	Entomophily	1.99115	1.47059	1.31579	2.52809
Asteraceae	Aster_flaccidus	0.23064	0.11996	Hp	Anemochory	Entomophily	1.98361	1.42353	1.45783	3.10256
Asteraceae	Aster_poliotharnnus	0.24268	0.1262	Wp	Anemochory	Entomophily	1.50769	2.33333	1.84906	3.92
Asteraceae	Aster_souliei	0.21911	0.11717	Hp	Anemochory	Entomophily	1.51007	1.15294	1.34247	3.37931
Asteraceae	Cacalia_deltophylla	0.28279	0.14475	Hp	Anemochory	Entomophily	2.66667	1.28	1.88235	3.2
Asteraceae	Carduus_nutans	0.18825	0.0958	Hp	Anemochory	Entomophily	1	1.88235	2.13333	2.90909
Asteraceae	Carpesium_lipskyi	0.1474	0.08035	Hp	Anemochory	Entomophily	2.51304	1.47126	1.75342	2.84444
Asteraceae	Chaetoseris_roborowskii	0.28278	0.14725	Hp	Anemochory	Entomophily	2.46154	1.96	1.96	3.26667
Asteraceae	Cirsium_lanatum	0.12542	0.05724	Hp	Anemochory	Entomophily	1	1.68966	1.96	2.57895
Asteraceae	Cirsium_leo	0.18763	0.09679	Hp	Anemochory	Entomophily	1.88235	1.6	2.90909	3.55556
Asteraceae	Cirsium_shansiense	0.30351	0.15515	Hp	Anemochory	Entomophily	1	1.97561	2.7931	2.7931
Asteraceae	Conyza_canadensis	0.23185	0.12116	An	Anemochory	Entomophily	1	2.13333	1.88235	1.6
Asteraceae	Cremanthodium_brunneopilosum	0.29481	0.15235	Hp	Anemochory	Entomophily	1.88235	2.46154	2	1.88235
Asteraceae	Cremanthodium_lineare	0.10575	0.05512	Hp	Anemochory	Entomophily	1.72414	1.92308	1.92308	2.63158
Asteraceae	Doronicum_stenoglossum	0.18132	0.09514	Hp	Anemochory	Entomophily	2.31429	1.5283	1.5283	2.7931
Asteraceae	Erigeron_acer	0.37686	0.17582	Hp	Anemochory	Entomophily	1.84076	1.84076	2.312	3.04211
Asteraceae	Heteropappus_altaicus	0.23547	0.1233	Hp	Anemochory	Entomophily	1.24615	2.45455	2.7931	2.31429
Asteraceae	Heteropappus_crenatifolius	0.18464	0.09807	An	Anemochory	Entomophily	1.55046	1.89888	2.77049	1.89888
Asteraceae	Heteropappus_gouldii	0.15802	0.08314	Hp	Anemochory	Entomophily	1.16552	2.08642	1.60952	2.68254
Asteraceae	Leibinitzia_anandria	0.20312	0.11297	Hp	Anemochory	Entomophily	1.74194	1.8	2.41791	4.37838
Asteraceae	Leontopodium_calocephalum	0.14018	0.07063	Hp	Anemochory	Entomophily	1.88235	1.6	1.68421	2.46154
Asteraceae	Leontopodium_haplophylloides	0.26328	0.14075	Hp	Anemochory	Entomophily	1.78182	1.68966	1.84906	2.8
Asteraceae	Leontopodium_leonntopodicides	0.32232	0.1431	Hp	Anemochory	Entomophily	1.68966	1.96	1.96	2.33333
Asteraceae	Leontopodium_nanum	0.27888	0.14982	Hp	Anemochory	Entomophily	1.47059	1.51515	1.85185	2.94118
Asteraceae	Leontopodium_souliei	0.28856	0.14724	Hp	Anemochory	Entomophily	1.61453	2.10949	1.84076	2.97938
Asteraceae	Ligularia_przewalskii	0.26986	0.14768	Hp	Anemochory	Entomophily	1.96	1.32432	1.50769	3.16129
Asteraceae	Ligularia_sagitta	0.22215	0.11645	Hp	Anemochory	Entomophily	1.96923	1.47126	1.6	2.5098
Asteraceae	Ligularia_virgaurea	0.26672	0.14519	Hp	Anemochory	Entomophily	1.84906	1.68966	1.34247	2.17778
Asteraceae	Parasenecio_roborowskii	0.18365	0.09391	Hp	Anemochory	Entomophily	2.17391	1.21951	2.17391	2.63158
Asteraceae	Parasenecio_sinicus	0.18117	0.09482	Hp	Anemochory	Entomophily	2	1.38462	2.88	2.76923
Asteraceae	Picris_japonica	0.20485	0.09749	Hp	Anemochory	Entomophily	1.32432	1.68966	2.64865	3.76923
Asteraceae	Prenanthes_macrophylla	0.11723	0.06062	Hp	Anemochory	Entomophily	1.81481	1	1.96	2.88235
Asteraceae	Prenanthes_tatarinowii	0.2507	0.12318	Hp	Anemochory	Entomophily	1.47059	1.21951	1.85185	2.63158
Asteraceae	Pyrethrum_tatsienense	0.10277	0.0537	Hp	Autochory	Entomophily	1.68966	1.68966	1.68966	1
Asteraceae	Saussurea_epilobiodes	0.21118	0.10966	Hp	Anemochory	Entomophily	1.86154	1.19802	1.86154	2.12281
Asteraceae	Saussurea_graminea	0.23699	0.12406	Hp	Anemochory	Entomophily	2.13333	2.46154	1.88235	1.88235
Asteraceae	Saussurea_hieracioides	0.23945	0.13019	Hp	Anemochory	Entomophily	1.94595	1.18033	1.18033	2.88
Asteraceae	Saussurea_iodostegia	0.22907	0.1227	Hp	Anemochory	Entomophily	1.98824	1.55046	1.98824	2.08642
Asteraceae	Saussurea_macrota	0.20875	0.11164	Hp	Anemochory	Entomophily	1.94595	1.42353	1.98361	2.81395
Asteraceae	Saussurea_nigrescens	0.19722	0.10857	Hp	Anemochory	Entomophily	1.8	1.30058	1.30058	2.92208
Asteraceae	Saussurea_parviflora	0.25607	0.12817	Hp	Anemochory	Entomophily	2.20611	1.26201	2.55752	2.97938
Asteraceae	Saussurea_przewalskii	0.16971	0.08858	Hp	Anemochory	Entomophily	1.6	1.28	1.28	1.88235
Asteraceae	Saussurea_sylvatica	0.12792	0.06632	Hp	Anemochory	Entomophily	2	1	1.6	1.28
Asteraceae	Saussurea_variiloba	0.25014	0.13339	Hp	Anemochory	Entomophily	1.88235	1.28	1.6	2.13333
Asteraceae	Senecio_argunensis	0.16094	0.08484	Hp	Anemochory	Entomophily	1.86154	1.45783	2.68889	3.45714
Asteraceae	Senecio_dubitabilis	0.14289	0.0679	An	Anemochory	Entomophily	1	1.32432	1.32432	2.33333
Asteraceae	Senecio_tianshanicus	0.16886	0.08726	Hp	Anemochory	Entomophily	1.5283	1.8	2.7931	1.97561
Asteraceae	Serratula_strangulata	0.17734	0.09474	Hp	Autochory	Entomophily	1.88235	1.88235	2.13333	2.46154
Asteraceae	Sonchus_arvensis	0.21119	0.0839	Hp	Anemochory	Entomophily	1	1.88235	1	2.46154
Asteraceae	Taraxacum_maurocarpum	0.23289	0.12353	Hp	Anemochory	Entomophily	1.37398	1.41176	2.18182	2.66667
Asteraceae	Taraxacum_mongolicum	0.31209	0.15846	Hp	Anemochory	Entomophily	1.28	1.58824	2.66667	2.28571
Balsaminaceae	Impatiens_noli-tangere	0.39965	0.20779	An	Autochory	Entomophily	2.31429	1.5283	2.31429	2.7931
Berberidaceae	Berberis_aggregata	0.18919	0.0976	Wp	Endozoochory	Entomophily	2.33333	1.96	1.68966	2.33333
Berberidaceae	Berberis_diaphana	0.12536	0.06733	Wp	Endozoochory	Entomophily	1	1.24615	1.58824	2.45455
Berberidaceae	Berberis_vernae	0.14904	0.0799	Wp	Endozoochory	Entomophily	1.65753	2.28302	1.75362	2.46939
Betulaceae	Betula_platyphylla	0.16368	0.08565	Wp	Anemochory	Anemophily	1.85185	1.21951	2.27273	2.77778
Bignoniaceae	Incarvillea_compacta	0.32133	0.15189	Hp	Autochory	Entomophily	1	1.68421	1.68421	1.88235
Boraginaceae	Asperugo_procumbens	0.0633	0.03234	An	Autochory	Entomophily	1	1.96	1	2.57895
Boraginaceae	Cynoglossum_amabile	0.25251	0.12512	Hp	Ectozoochory	Entomophily	1.38462	1.94595	2.57143	2.57143
Boraginaceae	Cynoglossum_gansuensis	0.10281	0.05094	Hp	Ectozoochory	Entomophily	1.68966	1.96	1.96	1.96
Boraginaceae	Lappula_redowskii	0.22923	0.11936	An	Ectozoochory	Entomophily	1	3	2.45455	3
Brassicaceae	Arabis_hirsute	0.16555	0.08736	An	Autochory	Entomophily	2	1.84906	2.27907	3.0625
Brassicaceae	Arabis_pendula	0.17592	0.09633	An	Autochory	Entomophily	1.96	1.32432	2.88235	2.8
Brassicaceae	Capsella_bursa-pastoris	0.13165	0.06946	An	Autochory	Entomophily	1	1.24615	1.5283	3
Brassicaceae	Descurainia_sophia	0.16965	0.08451	An	Autochory	Entomophily	1	1.67442	2.48276	2.2
Brassicaceae	Draba_eriopoda	0.3076	0.14353	An	Autochory	Entomophily	1.92308	1	2.7234	3.68852
Brassicaceae	Lepidium_apetallum	0.25511	0.11487	An	Autochory	Entomophily	1.24615	1.97561	1.97561	3.52174
Brassicaceae	Malcolmia_africana	0.11225	0.05549	An	Autochory	Entomophily	1	2.31429	1.6	2.90909
Brassicaceae	Rorippa_islandica	0.10395	0.0539	An	Autochory	Entomophily	1.5283	2.7931	2.31429	3.24
Brassicaceae	Thlaspi_arvense	0.16715	0.08643	An	Autochory	Entomophily	1	1.5283	1.24615	2.31429
Brassicaceae	Torularia_humilis	0.16583	0.08262	An	Autochory	Entomophily	1.96	2.33333	2.88235	1.81481
Campanulaceae	Adenophora_himalayana	0.22357	0.11942	Hp	Autochory	Entomophily	1.92308	1.51515	1.47059	2.63158
Campanulaceae	Adenophora_lillifolioides	0.15652	0.07904	Hp	Autochory	Entomophily	2.31429	1	1.24615	2.7931
Campanulaceae	Adenophora_potaninii	0.13495	0.07287	Hp	Autochory	Entomophily	1.8	1.8	1.67442	2
Campanulaceae	Adenophora_stenanthina	0.12465	0.06594	Hp	Autochory	Entomophily	1.94595	1	1.18033	2.57143
Campanulaceae	Campanula_aristata	0.22121	0.11193	Hp	Autochory	Entomophily	1.97561	1.24615	1.97561	1.8
Campanulaceae	Codonopsis_nervosa	0.37539	0.19629	Hp	Autochory	Entomophily	2.46154	1.88235	2.46154	2.46154
Campanulaceae	Codonopsis_pilosula	0.14598	0.07544	Hp	Autochory	Entomophily	2.05085	1.86154	1.65753	2.37255
Campanulaceae	Cyananthus_hookeri	0.12438	0.06294	An	Autochory	Entomophily	1.68966	1.32432	2.57895	1.32432
Cannabaceae	Humulus_lupulus	0.28342	0.1357	Hp	Autochory	Entomophily	1.68966	1.32432	2.57895	1.68966
Caprifoliaceae	Lonicera_rupicola	0.17656	0.09107	Wp	Endozoochory	Entomophily	2.66667	1.28	2	2.46154
Caprifoliaceae	Triosteum_pinnatifidum	0.1343	0.06687	Hp	Endozoochory	Entomophily	1.47059	1	1.92308	2.38095
Caryophyllaceae	Cerastium_caespitosum	0.18553	0.0977	Hp	Autochory	Entomophily	1.8	1.94595	2.88	2.76923
Caryophyllaceae	Dianthus_superbus	0.29073	0.14601	Hp	Autochory	Entomophily	3.10256	2.18182	1.42353	2.81395
Caryophyllaceae	Lepyrodiclis_holosteoides	0.15839	0.07854	An	Autochory	Entomophily	1	1	1.5283	2.45455
Caryophyllaceae	Silene_apricum	0.191	0.10181	An	Autochory	Entomophily	1.84906	2.51282	2.51282	4.26087
Caryophyllaceae	Silene_conoidea	0.1683	0.08087	An	Autochory	Entomophily	1	1.96	1.68966	2.88235
Caryophyllaceae	Silene_himalayense	0.33462	0.15551	Hp	Autochory	Entomophily	2.05063	2.28169	2.49231	3.6
Caryophyllaceae	Silene_pterosperma	0.22101	0.11355	Hp	Autochory	Entomophily	1.61453	1.9931	2.04965	2.97938
Caryophyllaceae	Silene_pumilum	0.22023	0.11945	Hp	Autochory	Entomophily	1.86154	2.05085	2.46939	2.68889
Caryophyllaceae	Stellaria_graminea	0.18962	0.10218	Hp	Autochory	Entomophily	2.18182	2	2.57143	2.18182
Caryophyllaceae	Stellaria_media	0.20152	0.10634	An	Autochory	Entomophily	1	1.75362	1	3.33333
Celastraceae	Euonymus_phellomanus	0.15232	0.0752	Wp	Endozoochory	Entomophily	2.90909	2.13333	2.46154	2.66667
Celastraceae	Parnassia_brevistyle	0.08669	0.04171	Hp	Autochory	Entomophily	1.68966	1.68966	1.96	1.96
Celastraceae	Parnassia_oreophila	0.2873	0.14537	Hp	Autochory	Entomophily	1.5283	1.5283	2.31429	3
Celastraceae	Parnassia_trinervis	0.21801	0.11614	Hp	Autochory	Entomophily	1.92308	2.92208	1.99115	2.22772
Circaeasteraceae	Circaeaster_argrestis	0.26448	0.13593	Hp	Autochory	Entomophily	2.13333	1.96	1	3.26667
Clusiaceae	Hypericum_ascyron	0.24806	0.11493	Hp	Autochory	Entomophily	2.33333	1.81481	1.96	1.81481
Clusiaceae	Hypericum_przewalskii	0.12285	0.06613	Hp	Autochory	Entomophily	1.99115	1.14213	1.99115	2.92208
Convolvulaceae	Cuscuta_europaea	0.12116	0.06318	An	Autochory	Entomophily	2.45455	2.7931	2.45455	2.45455
Crassulaceae	Rhodiola_dumulosa	0.28728	0.14487	Hp	Autochory	Entomophily	2.7931	1.97561	2.45455	1.5283
Crassulaceae	Rhodiola_kirilowii	0.3152	0.16933	Hp	Autochory	Entomophily	2.05085	2.68889	2.95122	2.05085
Crassulaceae	Sedum_aizoon	0.25078	0.13377	Hp	Autochory	Entomophily	1.97561	2.45455	2.31429	2.7931
Cyperaceae	Blysmus_sinocompressus	0.16765	0.08986	Hp	Autochory	Anemophily	1.9931	1.71006	2.10949	3.32184
Cyperaceae	Carex_agglomerata	0.27	0.12456	Hp	Autochory	Anemophily	2.66667	2.46154	1.88235	2.46154
Cyperaceae	Carex_chlorostachys	0.22945	0.11998	Hp	Autochory	Anemophily	2.38095	2.38095	2.63158	3.84615
Cyperaceae	Carex_crebra	0.23331	0.1169	Hp	Autochory	Anemophily	1.68966	2.33333	2.33333	2.57895
Cyperaceae	Carex_enervis	0.20124	0.1104	Hp	Autochory	Anemophily	1.99115	2.8481	2.52809	3.46154
Cyperaceae	Carex_kansuensis	0.20105	0.10245	Hp	Autochory	Anemophily	2.44928	1.74227	2.19481	1.74227
Cyperaceae	Carex_lehmanii	0.20521	0.1036	Hp	Autochory	Anemophily	2.38095	1.92308	2.38095	3.33333
Cyperaceae	Carex_moorcroftii	0.23401	0.11849	Hp	Autochory	Anemophily	1.6	2.46154	2	2.46154
Cyperaceae	Carex_przewalski	0.33592	0.16649	Hp	Autochory	Anemophily	1.96923	3.55556	2.46154	2.97674
Cyperaceae	Carex_scabrirostris	0.37058	0.18781	Hp	Autochory	Anemophily	2.66667	1.67442	2.57143	1.38462
Cyperaceae	Kobresia_capilifolia	0.16177	0.08389	Hp	Autochory	Anemophily	1.98824	1.89888	1.89888	2.25333
Cyperaceae	Kobresia_kansuensis	0.26855	0.1362	Hp	Autochory	Anemophily	2	1.50769	1.68966	1.68966
Cyperaceae	Kobresia_myosuroides	0.168	0.08366	Hp	Autochory	Anemophily	1.85185	2.17391	1.92308	1.72414
Cyperaceae	Kobresia_pygmaea	0.2787	0.14808	Hp	Autochory	Anemophily	2.38095	1.47059	1.72414	2.27273
Cyperaceae	Scirpus_distigmaticus	0.11988	0.06339	Hp	Autochory	Anemophily	1.92308	1.8	1.8	2.77778
Cyperaceae	Scirpus_setaceus	0.14763	0.07247	Hp	Autochory	Anemophily	1.68966	1.32432	1.32432	2.88235
Dipsacaceae	Dipsacus_japonicus	0.20296	0.10443	Hp	Autochory	Entomophily	1.5283	2.45455	2.45455	2.7931
Elaeagnaceae	Hippophae_rhamnoides	0.18726	0.1007	Wp	Endozoochory	Entomophily	1.58824	1.97561	1.5283	2.31429
Fabaceae	Astragalus_adsurgens	0.10557	0.05688	Hp	Autochory	Entomophily	1.47059	1.9802	1.47059	2.38095
Fabaceae	Astragalus_bhotanensis	0.11429	0.05614	Hp	Autochory	Entomophily	1.86154	1.19802	1.75362	2.81395
Fabaceae	Astragalus_floridus	0.12839	0.06809	Hp	Autochory	Entomophily	1.97561	1.8	1.5283	2.45455
Fabaceae	Astragalus_melilotoides	0.1813	0.09451	Hp	Autochory	Entomophily	1.97561	2.31429	1.5283	3
Fabaceae	Astragalus_monadelphus	0.15808	0.07417	Hp	Autochory	Entomophily	2.33333	1.68966	1.96	2.88235
Fabaceae	Astragalus_polycladus	0.17608	0.09139	Hp	Autochory	Entomophily	1.42353	2.12281	1.75362	1.98361
Fabaceae	Astragalus_przewalskii	0.16888	0.09217	Hp	Autochory	Entomophily	1.94595	1.67442	2	1.8
Fabaceae	Astragalus_skythropos	0.23354	0.10588	Hp	Autochory	Entomophily	2.77778	2.38095	2	1.21951
Fabaceae	Astragalus_tongolensis	0.12395	0.06358	Hp	Autochory	Entomophily	2.33333	1.68966	1.68966	1.96
Fabaceae	Caragana_densa	0.20418	0.10912	Wp	Autochory	Entomophily	2.08642	2.6	1.85714	3.44898
Fabaceae	Caragana_erinacea	0.19255	0.10132	Wp	Autochory	Entomophily	2.81395	1.75362	2.46939	4.17241
Fabaceae	Caragana_jubata	0.22665	0.12033	Wp	Autochory	Entomophily	2.31429	2.45455	1.8	1.97561
Fabaceae	Hedysarum_polybotrys	0.2824	0.13967	Hp	Autochory	Entomophily	1.98361	2.28302	1.86154	2.46939
Fabaceae	Hedysarum_tanguticum	0.23794	0.12694	Hp	Autochory	Entomophily	2.22772	2.02703	1.92308	2.22772
Fabaceae	Lespedeza_potaninii	0.29378	0.15665	Wp	Autochory	Entomophily	1.97561	2.7931	1.97561	1.97561
Fabaceae	Medicago_archiduisni	0.19845	0.10588	Hp	Autochory	Entomophily	1.6	2.66667	1.94595	1.67442
Fabaceae	Medicago_lupulina	0.16794	0.09041	An	Autochory	Entomophily	1.30058	1.8	1.8	2.8481
Fabaceae	Medicago_ruthenica	0.12008	0.05781	Hp	Autochory	Entomophily	2.13333	1.88235	1.6	2.90909
Fabaceae	Melilotus_officinalis	0.18602	0.09704	Hp	Autochory	Entomophily	1.19802	2.05085	2.28302	2.68889
Fabaceae	Oxytropis_imbricata	0.15402	0.07497	Hp	Autochory	Entomophily	1.6	1.88235	2.13333	2
Fabaceae	Oxytropis_kansuensis	0.21777	0.10596	Hp	Autochory	Entomophily	2.27907	1.78182	2	2
Fabaceae	Oxytropis_ochrantha	0.22787	0.12221	Hp	Autochory	Entomophily	1.6	1.94595	1.94595	3.78947
Fabaceae	Oxytropis_ochrocephala	0.19042	0.1047	Hp	Autochory	Entomophily	1.82703	1.58685	1.55046	3.84091
Fabaceae	Thernopsis_lanceolata	0.19238	0.09929	Hp	Autochory	Entomophily	1	1.96	1.96	1.96
Fabaceae	Tibetia_himalaica	0.14006	0.07548	Hp	Autochory	Entomophily	1.86154	2.05085	1.65753	2.57447
Fabaceae	Vicia_angustifolia	0.19236	0.09669	An	Autochory	Entomophily	1.86154	2.12281	1.86154	2.12281
Fabaceae	Vicia_cracca	0.21029	0.1136	Hp	Autochory	Entomophily	2.35948	2.24224	1.99448	2.93496
Fabaceae	Vicia_multicaulis	0.28385	0.15129	Hp	Autochory	Entomophily	2.88	2.18182	1.67442	4.8
Fabaceae	Vicia_unijuga	0.18122	0.09731	Hp	Autochory	Entomophily	2	2	1.92308	2.27273
Gentianaceae	Comastoma_pulmonarium	0.10742	0.05528	An	Autochory	Entomophily	1.99115	1.47059	1.30058	2.71084
Gentianaceae	Gentiana_abaensis	0.25842	0.12995	An	Autochory	Entomophily	2.46154	2.46154	2.13333	2.46154
Gentianaceae	Gentiana_aristata	0.16891	0.08689	An	Autochory	Entomophily	1.96	1.96	1.32432	2.57895
Gentianaceae	Gentiana_dahurica	0.15302	0.07682	Hp	Autochory	Entomophily	1.47059	1.92308	2.38095	2.38095
Gentianaceae	Gentiana_leucomelaena	0.47169	0.21044	An	Autochory	Entomophily	1.88235	2.28571	2.66667	2.13333
Gentianaceae	Gentiana_nubigena	0.16184	0.08715	Hp	Autochory	Entomophily	2.08642	1.55046	1.98824	1.55046
Gentianaceae	Gentiana_offcinolis	0.2541	0.13759	Hp	Autochory	Entomophily	2.24561	2.44928	2.68254	4.23529
Gentianaceae	Gentiana_spathulifolia	0.41446	0.21248	An	Autochory	Entomophily	2.38095	2.77778	1.72414	3.33333
Gentianaceae	Gentiana_squarrosa	0.36109	0.16952	An	Autochory	Entomophily	1.51515	2.45455	2.31429	3.52174
Gentianaceae	Gentiana_straminea	0.22047	0.11819	Hp	Autochory	Entomophily	1.75342	1.93939	1.79503	3.12195
Gentianaceae	Gentiana_striata	0.23558	0.11748	An	Autochory	Entomophily	2.65574	1.90588	1.57282	3.76744
Gentianaceae	Gentianopsis_ovato-deltoidea	0.21087	0.11334	An	Autochory	Entomophily	1.96923	1.66234	2.41509	3.76471
Gentianaceae	Gentianopsis_paludosa	0.26779	0.13665	An	Autochory	Entomophily	2.14777	2.13311	1.61499	3.1407
Gentianaceae	Halenia_elliptica	0.25034	0.13454	An	Autochory	Entomophily	1.84906	2.27907	1.84906	3.37931
Gentianaceae	Lomatogonium_carinthiacum	0.26553	0.12648	An	Autochory	Entomophily	1.6	3.55556	2.13333	2.90909
Gentianaceae	Lomatogonium_macranthum	0.2731	0.14292	Hp	Autochory	Entomophily	2	3.55556	1.88235	2.66667
Gentianaceae	Swertia_erythrosticta	0.13609	0.0701	Hp	Anemochory	Entomophily	2.33333	2.46154	2.46154	3.76923
Gentianaceae	Swertia_tetraptera	0.13849	0.0732	An	Autochory	Entomophily	1.21951	1.21951	2.17391	2.38095
Gentianaceae	Swertia_wolfangiana	0.23664	0.12594	Hp	Autochory	Entomophily	2.46939	2.28302	1.86154	1.75362
Geraniaceae	Biebersteinia_heterostemon	0.10717	0.05408	An	Autochory	Entomophily	1	1.72414	1.72414	2.38095
Geraniaceae	Erodium_stephanianum	0.22129	0.11164	An	Ectozoochory	Entomophily	1.28	1.88235	2	1.28
Geraniaceae	Geranium_sibiricum	0.10576	0.05714	Hp	Ectozoochory	Entomophily	1.352	1.74227	2.08642	2.31507
Hydrangeaceae	Philadelphus_incanus	0.36903	0.16048	Wp	Anemochory	Entomophily	1.85185	2	2.17391	2.17391
Iridaceae	Iris_goniocarpa	0.23191	0.12045	Hp	Autochory	Entomophily	1.96	1.68966	1.96	3.26667
Iridaceae	Iris_lactea	0.14261	0.06759	Hp	Autochory	Entomophily	1	1.21951	2.38095	2.94118
Juncaceae	Juncus_allioides	0.27905	0.14181	Hp	Anemochory	Anemophily	2.75238	1.56216	2.20611	3.32184
Juncaceae	Juncus_amplifolium	0.20972	0.10426	Hp	Anemochory	Anemophily	2.33333	1.96	1.96	1.81481
Juncaceae	Juncus_bufonius	0.21276	0.11528	An	Anemochory	Anemophily	1.60952	1.74227	2.08642	4.12195
Juncaceae	Juncus_himalensis	0.2514	0.12777	Hp	Anemochory	Anemophily	1.88235	1.6	1.6	2.13333
Juncaceae	Juncus_potaninii	0.22681	0.12007	Hp	Anemochory	Anemophily	2.90909	1.88235	2	2.66667
Juncaceae	Juncus_sphacelatus	0.1865	0.09436	Hp	Anemochory	Anemophily	1.68966	1.68966	1.32432	1.32432
Juncaceae	Juncus_thomsonii	0.20285	0.10917	Hp	Anemochory	Anemophily	2.20611	2.65138	2.20611	1.61453
Juncaginaceae	Triglochin_palustre	0.18405	0.09666	Hp	Autochory	Anemophily	1.94595	1.18033	1.8	2.88
Lamiaceae	Clinopodium_urticifolium	0.24687	0.12973	Hp	Autochory	Entomophily	1.97561	1.8	1.58824	1.58824
Lamiaceae	Dracocephalum_heterophyllum	0.25296	0.13113	Hp	Autochory	Entomophily	1	2.45455	1.97561	2.7931
Lamiaceae	Dracocephalum_purdomii	0.20566	0.09875	Hp	Autochory	Entomophily	1.32432	1.81481	1.96	2.33333
Lamiaceae	Dracocephalum_tanguticum	0.2104	0.11097	Hp	Autochory	Entomophily	1.4382	2.24561	1.96923	4
Lamiaceae	Elsholtzia_calycocarpa	0.22558	0.1171	An	Autochory	Entomophily	1.6	2.13333	2.13333	2.13333
Lamiaceae	Elsholtzia_densa	0.32734	0.17472	An	Autochory	Entomophily	1.18033	2	2.57143	2.88
Lamiaceae	Galeopsis_bifida	0.15647	0.08361	An	Autochory	Entomophily	1.21951	1.47059	3.33333	2.38095
Lamiaceae	Isodon_henryi	0.29592	0.15426	Hp	Autochory	Entomophily	2.33333	1.81481	2.57895	2.33333
Lamiaceae	Lamium_amplexicaule	0.1208	0.06037	An	Autochory	Entomophily	2	1.28	1.6	1.68421
Lamiaceae	Nepeta_prattii	0.22618	0.11786	Hp	Autochory	Entomophily	2.18788	1.24055	1.93048	3.08547
Lamiaceae	Salvia_przewalskii	0.13591	0.06945	Hp	Autochory	Entomophily	1.5283	1.8	1.5283	1.58824
Lamiaceae	Salvia_roborowskii	0.16014	0.08097	An	Autochory	Entomophily	1	2.52809	2.22772	3.26087
Lamiaceae	Scutellaria_rehderiana	0.24764	0.13553	Hp	Autochory	Entomophily	1.4382	2.03175	1.75342	3.65714
Lamiaceae	Stachys_aspera	0.33869	0.1802	Hp	Autochory	Entomophily	1.68421	1.68421	2.66667	2.46154
Liliaceae	Fritillaria_unibracteata	0.12113	0.06427	Hp	Anemochory	Entomophily	1.98824	1.16552	1.55046	1.55046
Liliaceae	Lilium_pumilum	0.16227	0.07977	Hp	Anemochory	Entomophily	1.88235	1.85507	1.6	2.97674
Liliaceae	Lloydia_oxycarpa	0.07875	0.03851	Hp	Autochory	Entomophily	1.68966	1	1	1
Linaceae	Linum_perenne	0.12957	0.0686	Hp	Autochory	Entomophily	1.65753	1.42353	1.19802	2.81395
Malvaceae	Malva_verticillata	0.20812	0.09633	An	Autochory	Entomophily	1.21951	1.51515	1.85185	2.68889
Onagraceae	Epilobium_palustre	0.24265	0.11384	Hp	Anemochory	Entomophily	2.22772	2.77778	1.92308	2.02703
Paeoniaceae	Paeonia_veitchii	0.24454	0.10871	Hp	Autochory	Entomophily	1.68966	1.96	1.96	2.57895
Papaveraceae	Corydalis_adunca	0.27485	0.1391	Hp	Autochory	Entomophily	1.28	2	2.13333	2
Papaveraceae	Corydalis_pseudoimpatiens	0.28568	0.15473	Hp	Autochory	Entomophily	2	2.28302	2.46939	3.45714
Papaveraceae	Dicranostigma_leptopodium	0.18791	0.0836	Hp	Autochory	Entomophily	1	2.45455	1.8	2.45455
Papaveraceae	Meconopsis_horridula	0.16804	0.08569	Hp	Autochory	Entomophily	1.68966	1.32432	1.32432	1
Papaveraceae	Meconopsis_integrifolia	0.19837	0.10815	Hp	Autochory	Entomophily	1.8	1.18033	1.6	1.6
Papaveraceae	Meconopsis_punicea	0.24464	0.12945	Hp	Autochory	Entomophily	1.97561	1.5283	1.97561	2.31429
Plantaginaceae	Plantago_depressa	0.19808	0.10662	Hp	Autochory	Entomophily	1	2.04965	1.84076	2.51304
Plantaginaceae	Plantago_major	0.1223	0.06392	Hp	Autochory	Entomophily	1	2.13333	1.6	3.2
Plumbaginaceae	Plumbagela_micrantha	0.21661	0.11141	An	Autochory	Entomophily	1	1.21951	2.17391	1.92308
Poaceae	Achnatherum_extremiorietale	0.18824	0.09512	Hp	Ectozoochory	Anemophily	1.6	1.6	2	2
Poaceae	Achnatherum_inebrians	0.1334	0.0716	Hp	Autochory	Anemophily	1.21951	1.47059	1.47059	1.92308
Poaceae	Achnatherum_sibiricum	0.149	0.07928	Hp	Ectozoochory	Anemophily	1.8	1.97561	1.97561	3
Poaceae	Achnatherum_splendens	0.20014	0.10276	Hp	Ectozoochory	Anemophily	1.24615	1.97561	1.8	1.97561
Poaceae	Agrostis_gigantea	0.15495	0.07505	Hp	Autochory	Anemophily	1.352	2.19481	1.55046	2.19481
Poaceae	Agrostis_hugoniana	0.17197	0.08409	Hp	Autochory	Anemophily	1.86154	2.28302	1.65753	2.46939
Poaceae	Agrostis_micrantha	0.2984	0.15698	Hp	Autochory	Anemophily	2.66667	2.32258	1.71429	2.05714
Poaceae	Agrostis_perlaxa	0.18676	0.0884	Hp	Autochory	Anemophily	2	2	1.6	2.46154
Poaceae	Beckmannia_syzigachne	0.19173	0.10172	An	Autochory	Anemophily	1.6	1.38462	1.94595	2.88
Poaceae	Brachypodium_sylvaticum	0.16982	0.09163	Hp	Autochory	Anemophily	2	2.33333	2.8	4.66667
Poaceae	Bromus_magnus	0.15911	0.08214	Hp	Autochory	Anemophily	1.68966	2.45455	1.97561	1.97561
Poaceae	Bromus_sinensis	0.08546	0.04645	Hp	Autochory	Anemophily	2	1	1.68966	2
Poaceae	Bromus_tectorum	0.19539	0.10131	An	Autochory	Anemophily	1.8	1.38462	2.18182	2.18182
Poaceae	Deschampsia_caespitosa	0.11557	0.0606	Hp	Anemochory	Anemophily	1.13274	2.16949	2.13333	2.46154
Poaceae	Deschampsia_littoralis	0.16144	0.08657	Hp	Anemochory	Anemophily	1.72414	1.92308	1.21951	2
Poaceae	Deyeunia_flavens	0.24537	0.13193	Hp	Anemochory	Anemophily	2.25333	1.74227	1.85714	3.59574
Poaceae	Deyeunia_scabrescens	0.26437	0.14459	Hp	Anemochory	Anemophily	2.10757	1.71197	1.67937	4.44538
Poaceae	Elymus_atratus	0.17695	0.09236	Hp	Ectozoochory	Anemophily	1.32432	1.96	2.33333	1.96
Poaceae	Elymus_cylindricus	0.09735	0.04887	Hp	Ectozoochory	Anemophily	1	1.96	1.32432	2.33333
Poaceae	Elymus_nutans	0.16834	0.09306	Hp	Ectozoochory	Anemophily	1.4382	2.32727	1.85507	3.04762
Poaceae	Elymus_sibiricus	0.18512	0.09838	Hp	Ectozoochory	Anemophily	1.72414	2.17391	1.92308	3.84615
Poaceae	Elymus_tangutorum	0.18408	0.10093	Hp	Ectozoochory	Anemophily	2.6	2.6	2.38843	3.75325
Poaceae	Festuca_kirilowii	0.24221	0.12438	Hp	Autochory	Anemophily	1.96	1.32432	1.68966	2.57895
Poaceae	Festuca_ovina	0.17774	0.0975	Hp	Autochory	Anemophily	1.56216	1.12451	1.43781	2.86139
Poaceae	Festuca_rubra	0.22167	0.11929	Hp	Autochory	Anemophily	1.6	1.71429	1.6	3
Poaceae	Festuca_sinensis	0.21748	0.11726	Hp	Autochory	Anemophily	1.89888	1.85714	1.85714	2.96491
Poaceae	Helictotrichon_tibeticum	0.31296	0.16677	Hp	Anemochory	Anemophily	1.92308	1.21951	1.72414	1.47059
Poaceae	Koeleria_cristata	0.21189	0.10839	Hp	Autochory	Anemophily	1.68966	1.81481	1.68966	1.96
Poaceae	Leymus_secalinus	0.25422	0.13383	Hp	Ectozoochory	Anemophily	1.32432	2.33333	1.96	2.33333
Poaceae	Oryzopsis_chinensis	0.245	0.13141	Hp	Autochory	Anemophily	1.65753	2.28302	1.75362	2.81395
Poaceae	Oryzopsis_munroi	0.21663	0.11757	Hp	Autochory	Anemophily	1.28	1.88235	2.46154	2.5098
Poaceae	Poa_annua	0.22604	0.11979	An	Autochory	Anemophily	1.42353	1.75362	2.81395	3.90323
Poaceae	Poa_attenuata	0.22642	0.11342	Hp	Autochory	Anemophily	1.88235	1.88235	2.13333	2.13333
Poaceae	Poa_crymophila	0.21585	0.10723	Hp	Autochory	Anemophily	1.68966	1.68966	1.96	1.96
Poaceae	Poa_declinata	0.20039	0.10881	Hp	Autochory	Anemophily	1.65753	1.75362	1.45783	3.27027
Poaceae	Poa_poophagorum	0.18595	0.09226	Hp	Autochory	Anemophily	1.28	1.28	1.68421	2.90909
Poaceae	Poa_pratensis	0.26874	0.14317	Hp	Autochory	Anemophily	1.84076	1.84076	2.38843	2.75238
Poaceae	Poa_sinoglauca	0.23494	0.12585	Hp	Autochory	Anemophily	1.42353	2.81395	2.05085	2.2
Poaceae	Poa_turicata	0.19074	0.09975	Hp	Autochory	Anemophily	1.97561	1.5283	1.97561	4.26316
Poaceae	Ptilagrostis_concinna	0.30453	0.15887	Hp	Anemochory	Anemophily	1.68966	1.68966	1.96	1.32432
Poaceae	Ptilagrostis_dichotoma	0.14056	0.07734	Hp	Anemochory	Anemophily	1.47059	1.47059	1.47059	1.92308
Poaceae	Roegneria_breviglumis	0.16391	0.08682	Hp	Ectozoochory	Anemophily	1.55046	1.89888	1.60952	2.96491
Poaceae	Roegneria_nutans	0.15298	0.07963	Hp	Ectozoochory	Anemophily	1.72414	1.51515	1.92308	2.63158
Poaceae	Roegneria_parvigluma	0.19647	0.10181	Hp	Ectozoochory	Anemophily	2.57895	1.68966	2.88235	3.26667
Poaceae	Roegneria_stricta	0.08991	0.04721	Hp	Ectozoochory	Anemophily	1.89888	1.89888	1.89888	3.18868
Poaceae	Roegneria_varia	0.14572	0.07849	Hp	Ectozoochory	Anemophily	1.47059	1.72414	2.94118	2.17391
Poaceae	Stephanachne_nigrescens	0.10728	0.0539	Hp	Anemochory	Anemophily	1	1.68966	1.32432	1.32432
Poaceae	Stipa_aliena	0.20548	0.11378	Hp	Ectozoochory	Anemophily	1.55556	1.55556	1.84906	2.64865
Poaceae	Stipa_baicalensis	0.19341	0.09968	Hp	Ectozoochory	Anemophily	1	1.81481	1.96	1.96
Poaceae	Stipa_bungeana	0.24076	0.12751	Hp	Ectozoochory	Anemophily	1.47059	2.63158	1.85185	2.17391
Poaceae	Stipa_capilacea	0.17405	0.08891	Hp	Ectozoochory	Anemophily	1.88235	1.6	1.6	2.13333
Poaceae	Stipa_przewalskyi	0.20387	0.1058	Hp	Ectozoochory	Anemophily	1.21951	1.72414	2	2.77778
Poaceae	Stipa_purpurea	0.18804	0.09461	Hp	Ectozoochory	Anemophily	1	1.32432	1.68966	2.33333
Poaceae	Stipa_regeliang	0.20814	0.10749	Hp	Ectozoochory	Anemophily	1.68966	1.96	1.68966	1.32432
Poaceae	Trisetum_sibiricum	0.27139	0.13228	Hp	Anemochory	Anemophily	2.46154	2.13333	1.68421	1.88235
Polemoniaceae	Polemonium_coeruleum	0.1397	0.07329	Hp	Autochory	Entomophily	1.98361	1.98361	1.19802	2.95122
Polygonaceae	Fagopyrum_tataricum	0.22639	0.11411	An	Autochory	Entomophily	1.5283	2.45455	2.7931	2.31429
Polygonaceae	Polygonum_aubertii	0.14439	0.05804	Wp	Autochory	Entomophily	1.68966	1.68966	1.68966	1.96
Polygonaceae	Polygonum_hookeri	0.20357	0.10375	An	Autochory	Entomophily	2.57895	1.81481	2.57895	2.57895
Polygonaceae	Polygonum_macrophyllum	0.36006	0.18462	Hp	Autochory	Entomophily	1.92308	1.47059	1.72414	3.33333
Polygonaceae	Polygonum_viviparum	0.17956	0.09188	Hp	Autochory	Entomophily	1.96	1.32432	1.96	1.96
Polygonaceae	Rumex_acetosa	0.14948	0.07525	Hp	Autochory	Anemophily	1.86154	1.98361	1.65753	3.45714
Polygonaceae	Rumex_aquaticus	0.12821	0.06725	Hp	Autochory	Anemophily	1.6	2.46154	1.6	2.13333
Polygonaceae	Rumex_nepalensis	0.11915	0.06222	Hp	Ectozoochory	Anemophily	1.50769	1.15294	2	4.08333
Polygonaceae	Rumex_patientia	0.13757	0.07164	Hp	Autochory	Anemophily	1	1.42353	2.37255	3.27027
Primulaceae	Androsace_erecta	0.1712	0.08397	An	Autochory	Entomophily	1.89888	1.98824	1.74227	2.52239
Primulaceae	Androsace_mariae	0.19055	0.10113	Hp	Autochory	Entomophily	1.47059	2.1978	2.0202	3.77358
Primulaceae	Pomatosace_filicula	0.27219	0.14694	Hp	Autochory	Entomophily	1.19802	1.65753	1.98361	2.57447
Primulaceae	Primula_gemmifera	0.32007	0.16323	Hp	Autochory	Entomophily	2.66667	2	2.46154	2.90909
Primulaceae	Primula_orbicularis	0.25775	0.12751	Hp	Autochory	Entomophily	1.68966	2.88235	1.68966	1.96
Primulaceae	Primula_polyneura	0.1716	0.07681	Hp	Autochory	Entomophily	1.96	1.32432	1.96	2.57895
Primulaceae	Primula_tangutica	0.19063	0.10229	Hp	Autochory	Entomophily	2.32258	2.57143	1.8	2.57143
Ranunculaceae	Aconitum_brunneum	0.21089	0.10755	Hp	Autochory	Entomophily	2.86441	1.89888	1.352	2.31507
Ranunculaceae	Aconitum_flavam	0.15334	0.08039	Hp	Autochory	Entomophily	1.8	1.24615	1.58824	3
Ranunculaceae	Aconitum_gymnandrum	0.1266	0.06627	An	Autochory	Entomophily	1.5283	1.58824	1.97561	1.8
Ranunculaceae	Aconitum_sinomontanum	0.24557	0.13542	Hp	Autochory	Entomophily	2.5098	2	2	2.56
Ranunculaceae	Aconitum_sungpanense	0.18215	0.09654	Hp	Autochory	Entomophily	2.19481	1.89888	1.74227	2.96491
Ranunculaceae	Aconitum_tanguticum	0.13633	0.06947	Hp	Autochory	Entomophily	2.77049	1.74227	1.55046	1.55046
Ranunculaceae	Anemone_coelestina	0.09889	0.0512	Hp	Autochory	Entomophily	1	2	1.88235	2
Ranunculaceae	Anemone_flore-minore	0.14426	0.07193	Hp	Ectozoochory	Entomophily	1.36226	1.69484	2.71429	4.14943
Ranunculaceae	Anemone_obtusiloba	0.11549	0.05561	Hp	Autochory	Entomophily	2	1	1.28	2.90909
Ranunculaceae	Aquilegia_oxysepala	0.09684	0.04915	Hp	Autochory	Entomophily	1.5283	1	1.24615	2.31429
Ranunculaceae	Caltha_scaposa	0.2191	0.11634	Hp	Autochory	Entomophily	1.5283	1.8	1.8	1.97561
Ranunculaceae	Cimicifuga_foetida	0.17482	0.09215	Hp	Autochory	Entomophily	1.85185	1.85185	2.17391	2.63158
Ranunculaceae	Clematis_brevicaudata	0.26296	0.13896	Hp	Anemochory	Entomophily	1.92308	1.47059	1.47059	3.33333
Ranunculaceae	Clematis_tangutica	0.28732	0.15949	Hp	Anemochory	Entomophily	1.88235	2.84444	2.5098	4
Ranunculaceae	Delphinium_albocoeruleum	0.21969	0.10813	Hp	Autochory	Entomophily	3.52174	1.97561	2.7931	2.7931
Ranunculaceae	Delphinium_kamaoense	0.1373	0.07542	Hp	Autochory	Entomophily	1.5283	1.57282	1.78022	2.74576
Ranunculaceae	Delphinium_sivanense	0.26092	0.1414	Hp	Autochory	Entomophily	2.08511	1.78182	2.27907	2.9697
Ranunculaceae	Ranunculus_reptans	0.53087	0.24759	Hp	Autochory	Entomophily	1.88235	2.66667	3.2	2.90909
Ranunculaceae	Ranunculus_tanguticus	0.26642	0.14657	Hp	Autochory	Entomophily	1.75342	2.7234	2.5098	3.55556
Ranunculaceae	Thalictrum_alpinum	0.11958	0.06123	Hp	Autochory	Entomophily	1.8	1.5283	1.5283	1.8
Ranunculaceae	Thalictrum_baicalense	0.1657	0.08464	Hp	Autochory	Entomophily	2.05085	1.65753	1.86154	2.68889
Ranunculaceae	Thalictrum_minus	0.22435	0.11776	Hp	Autochory	Entomophily	2	1.38462	1.94595	3.31373
Ranunculaceae	Thalictrum_przewalskii	0.20173	0.11113	Hp	Autochory	Entomophily	2.16949	1.75342	1.88235	3.36842
Ranunculaceae	Thalictrum_rutifolium	0.19075	0.09406	Hp	Autochory	Entomophily	1.86154	1.75362	1.45783	2.28302
Ranunculaceae	Thalictrum_uncatum	0.10916	0.05826	Hp	Ectozoochory	Entomophily	1.47059	1.21951	1.47059	3.33333
Ranunculaceae	Trollius_farreri	0.25542	0.11711	Hp	Autochory	Entomophily	1.9931	2.80583	1.79503	3.04211
Rhamnaceae	Rhamnus_tangutica	0.16685	0.08175	Wp	Endozoochory	Entomophily	1.6	1.88235	2	2.90909
Rosaceae	Agrimounia_pilosa	0.17314	0.0926	Hp	Ectozoochory	Entomophily	1.97561	1.97561	1.97561	2.31429
Rosaceae	Cotoneaster_adpressus	0.16442	0.0876	Wp	Endozoochory	Entomophily	1.84906	1.96	2.27907	3.0625
Rosaceae	Cotoneaster_gracilis	0.11071	0.06501	Wp	Endozoochory	Entomophily	2.45455	2.31429	1.97561	2.6129
Rosaceae	Cotoneaster_multiflorus	0.17156	0.08849	Wp	Endozoochory	Entomophily	1.5283	1.5283	1.8	2.45455
Rosaceae	Fragaria_orientalis	0.20929	0.10991	Hp	Endozoochory	Entomophily	3.42857	2.32258	3.6	3.42857
Rosaceae	Geum_aleppicum	0.15725	0.08372	Hp	Ectozoochory	Entomophily	1.84906	1.15294	1.68966	2.8
Rosaceae	Malus_kansuensis	0.18047	0.09345	Wp	Endozoochory	Entomophily	1.88235	1.6	1.6	2.90909
Rosaceae	Potentilla_bifurca	0.15682	0.08445	Hp	Autochory	Entomophily	1.16552	2.44928	2.52239	3.31373
Rosaceae	Potentilla_chinensis	0.15624	0.08528	Hp	Autochory	Entomophily	1.68966	1.96	1.34247	2.33333
Rosaceae	Potentilla_multifolia	0.25603	0.11434	Hp	Autochory	Entomophily	1.72414	1.92308	2.94118	2.63158
Rosaceae	Potentilla_potaninii	0.16363	0.08825	Hp	Autochory	Entomophily	1.40976	2.24031	1.65143	2.97938
Rosaceae	Potentilla_saundersiana	0.18444	0.09917	Hp	Autochory	Entomophily	1	1.85185	3.33333	3.33333
Rosaceae	Potentilla_tanacetifolia	0.17327	0.08904	Hp	Autochory	Entomophily	1.8	1.5283	1.97561	2.45455
Rosaceae	Rosa_moyesii	0.18408	0.08996	Wp	Endozoochory	Entomophily	2.38095	1.92308	2.27273	2.77778
Rosaceae	Rosa_omeiensis	0.12417	0.06564	Wp	Endozoochory	Entomophily	1.86154	1.65753	1.65753	2.81395
Rosaceae	Rosa_willmottiae	0.20254	0.106	Wp	Endozoochory	Entomophily	1.28	2.46154	1.28	1.6
Rosaceae	Sanguisorba_officinalis	0.17696	0.08617	Hp	Autochory	Entomophily	1.24615	1.5283	2.31429	3.52174
Rosaceae	Sibbaldia_procumbens-aphanopentala	0.18501	0.09481	Hp	Autochory	Entomophily	2	2	1.68421	2.46154
Rosaceae	Sibiraea_angustata	0.2279	0.12193	Wp	Autochory	Entomophily	2.12281	1.98361	1.98361	2.81395
Rosaceae	Sorbaria_kirilowii	0.25112	0.12567	Wp	Anemochory	Entomophily	1.96	2.33333	1.96	2.57895
Rosaceae	Sorbus_koehneana	0.25537	0.13355	Wp	Endozoochory	Entomophily	1.47059	1.92308	1.72414	2.94118
Rosaceae	Spiraea_mongolica	0.34777	0.14896	Wp	Autochory	Entomophily	1.32432	1.32432	1.96	2.33333
Rosaceae	Spiraea_rosthornii	0.36137	0.16142	Wp	Autochory	Entomophily	2.44928	1.352	1.89888	2.96491
Rubiaceae	Galium_aparine	0.2335	0.12507	Hp	Ectozoochory	Entomophily	3.42857	1.94595	2.57143	2.88
Rubiaceae	Galium_verum	0.16136	0.08879	Hp	Autochory	Entomophily	1.68966	2.17778	2.9697	2.88235
Rubiaceae	Rubia_cordifolia	0.18392	0.10086	Hp	Endozoochory	Entomophily	2.17778	1.96	1.96	2.88235
Rubiaceae	Rubia_ovatifolia	0.23503	0.12059	Hp	Endozoochory	Entomophily	2.13333	1.6	1.88235	2.13333
Salicaceae	Salix_oritrepha	0.40765	0.20414	Wp	Anemochory	Anemophily	1.8	2.45455	1.97561	1.8
Salicaceae	Salix_paraplesia	0.29586	0.15835	Wp	Anemochory	Anemophily	1.72414	1.72414	2.17391	2.94118
Saxifragaceae	Saxifraga_montana	0.20874	0.11373	Hp	Autochory	Entomophily	2.21918	2.31429	1.90588	2.16
Scrophulariaceae	Euphrasia_regelii	0.28548	0.154	An	Autochory	Entomophily	1.64234	2.77778	2.22772	2.66667
Scrophulariaceae	Lancea_tibetica	0.14818	0.07954	Hp	Endozoochory	Entomophily	1.47059	2.77778	1.92308	4.16667
Scrophulariaceae	Pedicularis_alaschanica	0.16224	0.08512	Hp	Autochory	Entomophily	1	2.32258	2.32258	2.32258
Scrophulariaceae	Pedicularis_brevilabris	0.15451	0.07802	Hp	Autochory	Entomophily	2.45455	1.8	1.97561	2.45455
Scrophulariaceae	Pedicularis_cheilanthifolia	0.2627	0.14381	Hp	Autochory	Entomophily	1.74227	1.89888	1.352	2.77049
Scrophulariaceae	Pedicularis_chinensis	0.24176	0.12655	Hp	Autochory	Entomophily	1.84906	2.33333	1.84906	2.27907
Scrophulariaceae	Pedicularis_ingens	0.24761	0.12082	Hp	Autochory	Entomophily	2.81395	2.46939	1.98361	2.95122
Scrophulariaceae	Pedicularis_kansuensis	0.18188	0.09927	An	Autochory	Entomophily	1.32432	1.32432	2.8	3.26667
Scrophulariaceae	Pedicularis_lasiophrys	0.24007	0.12023	Hp	Autochory	Entomophily	1.72414	1.92308	1.47059	1.92308
Scrophulariaceae	Pedicularis_longiflora	0.23528	0.11941	Hp	Autochory	Entomophily	1.8	1.97561	1.97561	2.7931
Scrophulariaceae	Pedicularis_polyodonta	0.23285	0.12481	Hp	Autochory	Entomophily	1.72414	1.47059	1.72414	2.38095
Scrophulariaceae	Pedicularis_rhinanthoides	0.1758	0.09135	Hp	Autochory	Entomophily	1.8	1.8	1.5283	3
Scrophulariaceae	Pedicularis_rudis	0.24737	0.13245	Hp	Autochory	Entomophily	2.32258	1.55046	1.85714	2.52239
Scrophulariaceae	Pedicularis_semitorta	0.33424	0.18063	An	Autochory	Entomophily	1.65753	1.65753	1.98361	2.57447
Scrophulariaceae	Pedicularis_spicata	0.13219	0.06737	An	Autochory	Entomophily	1.96	1.96	2.33333	2.33333
Scrophulariaceae	Pedicularis_szetschuanica	0.36752	0.18159	Hp	Autochory	Entomophily	1.98361	1.86154	1.98361	2.95122
Scrophulariaceae	Pedicularis_tristis	0.15593	0.08108	Hp	Autochory	Entomophily	1.84906	1.68966	2	2
Scrophulariaceae	Scrofella_chinensis	0.08629	0.04615	Hp	Autochory	Entomophily	1.89888	1.89888	1.352	2.77049
Scrophulariaceae	Veronica_biloba	0.18609	0.0967	An	Autochory	Entomophily	1	1.32432	1.32432	1.81481
Scrophulariaceae	Veronica_ciliata	0.32126	0.16757	Hp	Autochory	Entomophily	1.88235	2.13333	2.13333	1
Scrophulariaceae	Veronica_eriogyne	0.14311	0.07891	Hp	Autochory	Entomophily	1.84076	1.9931	1.26201	2.51304
Scrophulariaceae	Veronica_rockii	0.25855	0.13931	Hp	Autochory	Entomophily	2	1.84906	2.08511	3.26667
Solanaceae	Anisodus_tanguticus	0.26656	0.13874	Hp	Autochory	Entomophily	1	1.68421	1.68421	2.46154
Solanaceae	Solanum_alatum	0.1907	0.09586	Hp	Endozoochory	Entomophily	1.32432	1.68966	2.33333	1
Solanaceae	Solanum_septemlobum	0.07178	0.03754	Hp	Endozoochory	Entomophily	1.96	1.68966	1.68966	1.68966
Urticaceae	Urtica_cannabina	0.04865	0.02506	Hp	Autochory	Anemophily	1.96	1.68966	1.96	2.88235
Urticaceae	Urtica_trichocarpa	0.19867	0.10136	Hp	Autochory	Anemophily	1.68966	1.32432	1.32432	2.57895
Valerianaceae	Nardostachys_chinensis	0.22918	0.11879	Hp	Autochory	Entomophily	1.72414	2.63158	1.47059	1.92308
Verbenaceae	Caryopteris_tanguticum	0.10199	0.05481	Wp	Autochory	Entomophily	1.92308	1.72414	1.72414	2.17391
Violaceae	Viola_rockiana	0.41856	0.21749	Hp	Autochory	Entomophily	3.26667	1.96	2.57895	2.57895
