# Supplementary material for: Regional gradients in intraspecific seed mass variation are associated with species biotic attributes and niche breadth
Source: AoB Plants. 2022 Mar 30;14(2):plac013. doi: 10.1093/aobpla/plac013 (PMC9128389; doi:10.1093/aobpla/plac013)
Supplement: plac013_suppl_Supplementary_Material [file plac013_suppl_Supplementary_Material.xls]

## Sheet: All Data
Species information		Seed mass and biotic attributes				Population niche level
Family	Genus_species	SM (mg)	LF	SDM	PT	Light	Moisture	Disturbance	Thermal
Amaranthaceae	Chenopodium_album	0.56	An	Aut	Anem	5	3	4	5
Amaranthaceae	Chenopodium_album	0.8	An	Aut	Anem	5	3	5	5
Amaranthaceae	Chenopodium_album	0.511	An	Aut	Anem	5	2	5	5
Amaranthaceae	Chenopodium_album	0.703	An	Aut	Anem	5	3	5	5
Amaranthaceae	Chenopodium_album	0.873	An	Aut	Anem	5	4	4	4
Amaranthaceae	Chenopodium_album	1.291	An	Aut	Anem	5	3	5	4
Amaranthaceae	Chenopodium_album	0.86	An	Aut	Anem	5	2	4	4
Amaranthaceae	Chenopodium_album	0.765	An	Aut	Anem	5	3	5	3
Amaranthaceae	Chenopodium_album	1.06	An	Aut	Anem	5	3	5	3
Amaranthaceae	Chenopodium_album	0.772	An	Aut	Anem	4	3	3	3
Amaranthaceae	Chenopodium_album	0.897	An	Aut	Anem	4	3	4	3
Amaranthaceae	Chenopodium_album	0.722	An	Aut	Anem	5	3	4	3
Amaranthaceae	Chenopodium_album	0.732	An	Aut	Anem	5	4	4	3
Amaranthaceae	Chenopodium_album	0.641	An	Aut	Anem	5	3	4	2
Amaranthaceae	Chenopodium_album	0.678	An	Aut	Anem	4	3	3	2
Amaranthaceae	Chenopodium_album	0.828	An	Aut	Anem	5	3	5	1
Amaranthaceae	Chenopodium_album	0.608	An	Aut	Anem	5	2	4	5
Amaranthaceae	Teloxys_aristata	0.132	An	Aut	Anem	5	2	4	4
Amaranthaceae	Teloxys_aristata	0.176	An	Aut	Anem	5	2	4	3
Amaranthaceae	Teloxys_aristata	0.111	An	Aut	Anem	5	2	5	3
Amaranthaceae	Teloxys_aristata	0.119	An	Aut	Anem	4	2	4	3
Amaranthaceae	Teloxys_aristata	0.093	An	Aut	Anem	5	1	5	2
Amaranthaceae	Teloxys_aristata	0.095	An	Aut	Anem	5	1	5	2
Amaranthaceae	Teloxys_aristata	0.146	An	Aut	Anem	5	1	4	2
Amaranthaceae	Teloxys_aristata	0.085	An	Aut	Anem	5	1	5	2
Amaranthaceae	Amaranthus_retroflexus	0.562	An	Aut	Anem	5	2	5	5
Amaranthaceae	Amaranthus_retroflexus	0.444	An	Aut	Anem	5	1	4	5
Amaranthaceae	Amaranthus_retroflexus	0.391	An	Aut	Anem	5	2	5	5
Amaranthaceae	Amaranthus_retroflexus	0.316	An	Aut	Anem	4	2	4	5
Amaranthaceae	Amaranthus_retroflexus	0.431	An	Aut	Anem	5	2	5	5
Amaranthaceae	Amaranthus_retroflexus	0.599	An	Aut	Anem	4	2	4	5
Amaranthaceae	Amaranthus_retroflexus	0.44	An	Aut	Anem	5	2	5	5
Amaranthaceae	Botrydium_schraderi	0.26	An	Aut	Anem	5	2	4	5
Amaranthaceae	Botrydium_schraderi	0.086	An	Aut	Anem	5	2	5	5
Amaranthaceae	Botrydium_schraderi	0.136	An	Aut	Anem	5	2	5	4
Amaranthaceae	Botrydium_schraderi	0.145	An	Aut	Anem	5	2	5	4
Amaranthaceae	Botrydium_schraderi	0.138	An	Aut	Anem	5	2	5	3
Amaranthaceae	Botrydium_schraderi	0.151	An	Aut	Anem	5	2	5	3
Amaranthaceae	Botrydium_schraderi	0.136	An	Aut	Anem	5	2	5	3
Amaranthaceae	Botrydium_schraderi	0.099	An	Aut	Anem	5	3	5	3
Amaranthaceae	Botrydium_schraderi	0.225	An	Aut	Anem	5	3	4	3
Amaranthaceae	Botrydium_schraderi	0.152	An	Aut	Anem	5	3	5	3
Amaranthaceae	Botrydium_schraderi	0.204	An	Aut	Anem	5	3	5	3
Amaranthaceae	Botrydium_schraderi	0.176	An	Aut	Anem	5	3	5	3
Amaranthaceae	Botrydium_schraderi	0.19	An	Aut	Anem	5	2	4	3
Amaranthaceae	Botrydium_schraderi	0.15	An	Aut	Anem	5	3	5	3
Amaranthaceae	Chenopodium_iljinii	0.847	An	Aut	Anem	4	3	4	5
Amaranthaceae	Chenopodium_iljinii	0.647	An	Aut	Anem	5	2	4	4
Amaranthaceae	Chenopodium_iljinii	0.813	An	Aut	Anem	5	2	5	3
Amaranthaceae	Chenopodium_iljinii	0.816	An	Aut	Anem	5	3	5	3
Amaranthaceae	Chenopodium_iljinii	0.82	An	Aut	Anem	5	3	5	3
Amaranthaceae	Chenopodium_iljinii	0.777	An	Aut	Anem	5	3	5	3
Amaranthaceae	Chenopodium_iljinii	0.684	An	Aut	Anem	5	2	4	2
Amaranthaceae	Chenopodium_iljinii	0.542	An	Aut	Anem	5	2	4	2
Amaranthaceae	Chenopodium_hybridum	1.627	An	Aut	Anem	5	3	4	5
Amaranthaceae	Chenopodium_hybridum	1.775	An	Aut	Anem	5	3	5	5
Amaranthaceae	Chenopodium_hybridum	1.923	An	Aut	Anem	5	3	5	5
Amaranthaceae	Chenopodium_hybridum	1.344	An	Aut	Anem	4	4	4	5
Amaranthaceae	Chenopodium_hybridum	1.419	An	Aut	Anem	4	3	4	4
Amaranthaceae	Chenopodium_hybridum	1.465	An	Aut	Anem	5	3	5	4
Amaranthaceae	Chenopodium_hybridum	1.473	An	Aut	Anem	5	3	4	4
Amaranthaceae	Chenopodium_hybridum	1.542	An	Aut	Anem	4	4	4	4
Amaranthaceae	Chenopodium_hybridum	1.51	An	Aut	Anem	4	3	4	3
Amaranthaceae	Axyris_amaranthoides	1.009	An	Aut	Anem	5	2	5	5
Amaranthaceae	Axyris_amaranthoides	1.366	An	Aut	Anem	5	2	4	5
Amaranthaceae	Axyris_amaranthoides	1.343	An	Aut	Anem	5	2	4	5
Amaranthaceae	Axyris_amaranthoides	1.307	An	Aut	Anem	5	3	4	5
Amaranthaceae	Axyris_amaranthoides	1.38	An	Aut	Anem	5	3	5	4
Amaranthaceae	Axyris_amaranthoides	1.331	An	Aut	Anem	5	3	5	4
Amaranthaceae	Axyris_amaranthoides	1.316	An	Aut	Anem	5	3	5	3
Amaranthaceae	Axyris_amaranthoides	1.414	An	Aut	Anem	5	3	5	3
Amaranthaceae	Axyris_amaranthoides	0.801	An	Aut	Anem	5	3	5	1
Amaryllidaceae	Allium_sikkimense	0.529	Hp	Aut	Entom	5	3	3	3
Amaryllidaceae	Allium_sikkimense	0.482	Hp	Aut	Entom	4	3	3	3
Amaryllidaceae	Allium_sikkimense	0.513	Hp	Aut	Entom	4	3	3	2
Amaryllidaceae	Allium_sikkimense	0.393	Hp	Aut	Entom	5	3	3	2
Amaryllidaceae	Allium_sikkimense	0.425	Hp	Aut	Entom	5	3	4	2
Amaryllidaceae	Allium_sikkimense	0.494	Hp	Aut	Entom	5	3	3	2
Amaryllidaceae	Allium_sikkimense	0.652	Hp	Aut	Entom	4	3	3	1
Amaryllidaceae	Allium_sikkimense	0.385	Hp	Aut	Entom	4	4	4	1
Amaryllidaceae	Allium_sikkimense	0.613	Hp	Aut	Entom	5	3	3	1
Amaryllidaceae	Allium_sikkimense	0.422	Hp	Aut	Entom	5	3	3	1
Amaryllidaceae	Allium_sikkimense	0.478	Hp	Aut	Entom	4	3	3	1
Amaryllidaceae	Allium_sikkimense	0.678	Hp	Aut	Entom	3	3	2	1
Amaryllidaceae	Allium_sikkimense	0.582	Hp	Aut	Entom	5	3	3	1
Amaryllidaceae	Allium_sikkimense	0.465	Hp	Aut	Entom	5	3	3	1
Amaryllidaceae	Allium_sikkimense	0.802	Hp	Aut	Entom	5	3	3	1
Amaryllidaceae	Allium_sikkimense	0.604	Hp	Aut	Entom	5	3	3	1
Amaryllidaceae	Allium_przewalskianum	1.252	Hp	Aut	Entom	5	3	3	5
Amaryllidaceae	Allium_przewalskianum	0.843	Hp	Aut	Entom	5	2	4	5
Amaryllidaceae	Allium_przewalskianum	1.305	Hp	Aut	Entom	5	2	4	5
Amaryllidaceae	Allium_przewalskianum	0.898	Hp	Aut	Entom	4	2	4	4
Amaryllidaceae	Allium_przewalskianum	1.386	Hp	Aut	Entom	5	2	4	4
Amaryllidaceae	Allium_przewalskianum	0.978	Hp	Aut	Entom	4	2	3	4
Amaryllidaceae	Allium_przewalskianum	1.159	Hp	Aut	Entom	5	2	4	3
Amaryllidaceae	Allium_przewalskianum	1.102	Hp	Aut	Entom	5	2	3	3
Amaryllidaceae	Allium_przewalskianum	0.968	Hp	Aut	Entom	5	3	3	3
Amaryllidaceae	Allium_przewalskianum	0.699	Hp	Aut	Entom	5	2	4	3
Amaryllidaceae	Allium_przewalskianum	1.066	Hp	Aut	Entom	5	2	4	3
Amaryllidaceae	Allium_przewalskianum	0.7	Hp	Aut	Entom	4	2	4	2
Amaryllidaceae	Allium_przewalskianum	1.16	Hp	Aut	Entom	5	2	4	2
Amaryllidaceae	Allium_przewalskianum	1.18	Hp	Aut	Entom	5	3	3	1
Amaryllidaceae	Allium_przewalskianum	1.439	Hp	Aut	Entom	5	3	3	4
Amaryllidaceae	Allium_przewalskianum	1.239	Hp	Aut	Entom	4	2	3	4
Amaryllidaceae	Allium_cyaneum	0.719	Hp	Aut	Entom	3	3	2	4
Amaryllidaceae	Allium_cyaneum	0.716	Hp	Aut	Entom	5	2	4	4
Amaryllidaceae	Allium_cyaneum	0.822	Hp	Aut	Entom	4	3	3	3
Amaryllidaceae	Allium_cyaneum	0.496	Hp	Aut	Entom	4	3	3	3
Amaryllidaceae	Allium_cyaneum	0.564	Hp	Aut	Entom	4	3	3	3
Amaryllidaceae	Allium_cyaneum	0.457	Hp	Aut	Entom	4	3	3	3
Amaryllidaceae	Allium_cyaneum	0.693	Hp	Aut	Entom	3	3	3	3
Amaryllidaceae	Allium_cyaneum	0.491	Hp	Aut	Entom	4	3	3	2
Amaryllidaceae	Allium_cyaneum	0.571	Hp	Aut	Entom	4	3	3	2
Amaryllidaceae	Allium_cyaneum	0.613	Hp	Aut	Entom	3	3	3	2
Amaryllidaceae	Allium_cyaneum	0.457	Hp	Aut	Entom	5	3	3	2
Amaryllidaceae	Allium_cyaneum	0.577	Hp	Aut	Entom	4	3	3	2
Amaryllidaceae	Allium_cyaneum	0.733	Hp	Aut	Entom	4	2	4	1
Amaryllidaceae	Allium_cyaneum	0.931	Hp	Aut	Entom	5	3	3	1
Amaryllidaceae	Allium_cyaneum	0.583	Hp	Aut	Entom	4	3	3	1
Amaryllidaceae	Allium_cyaneum	0.488	Hp	Aut	Entom	4	3	3	1
Amaryllidaceae	Allium_cyaneum	0.501	Hp	Aut	Entom	4	3	3	2
Amaryllidaceae	Allium_cyaneum	0.465	Hp	Aut	Entom	4	3	3	1
Amaryllidaceae	Allium_rude	0.878	Hp	Aut	Entom	5	3	3	4
Amaryllidaceae	Allium_rude	0.458	Hp	Aut	Entom	4	2	3	3
Amaryllidaceae	Allium_rude	0.581	Hp	Aut	Entom	4	3	3	3
Amaryllidaceae	Allium_rude	0.571	Hp	Aut	Entom	4	3	3	3
Amaryllidaceae	Allium_rude	0.591	Hp	Aut	Entom	4	3	3	2
Amaryllidaceae	Allium_rude	0.45	Hp	Aut	Entom	4	3	3	2
Amaryllidaceae	Allium_rude	0.379	Hp	Aut	Entom	4	3	3	2
Amaryllidaceae	Allium_rude	0.484	Hp	Aut	Entom	5	3	3	2
Amaryllidaceae	Allium_rude	0.687	Hp	Aut	Entom	4	3	3	1
Amaryllidaceae	Allium_rude	0.675	Hp	Aut	Entom	4	3	3	1
Amaryllidaceae	Allium_rude	0.503	Hp	Aut	Entom	5	3	3	1
Amaryllidaceae	Allium_rude	0.645	Hp	Aut	Entom	4	4	4	1
Amaryllidaceae	Allium_rude	0.707	Hp	Aut	Entom	5	3	3	1
Amaryllidaceae	Allium_rude	0.781	Hp	Aut	Entom	5	3	3	1
Amaryllidaceae	Allium_rude	0.535	Hp	Aut	Entom	5	3	3	1
Amaryllidaceae	Allium_rude	0.543	Hp	Aut	Entom	5	3	3	1
Amaryllidaceae	Allium_ramosum	2.993	Hp	Aut	Entom	4	2	3	5
Amaryllidaceae	Allium_ramosum	3.071	Hp	Aut	Entom	4	2	3	5
Amaryllidaceae	Allium_ramosum	2.796	Hp	Aut	Entom	4	3	3	5
Amaryllidaceae	Allium_ramosum	3.569	Hp	Aut	Entom	4	3	4	4
Amaryllidaceae	Allium_ramosum	2.315	Hp	Aut	Entom	5	3	4	4
Amaryllidaceae	Allium_ramosum	2.007	Hp	Aut	Entom	5	2	4	3
Amaryllidaceae	Allium_ramosum	2.191	Hp	Aut	Entom	5	2	4	3
Amaryllidaceae	Allium_ramosum	2.229	Hp	Aut	Entom	5	3	4	3
Amaryllidaceae	Allium_ramosum	2.987	Hp	Aut	Entom	5	3	3	2
Amaryllidaceae	Allium_chrysocephalum	0.719	Hp	Aut	Entom	4	3	3	1
Amaryllidaceae	Allium_chrysocephalum	0.568	Hp	Aut	Entom	4	3	3	1
Amaryllidaceae	Allium_chrysocephalum	0.573	Hp	Aut	Entom	5	3	3	1
Amaryllidaceae	Allium_chrysocephalum	0.612	Hp	Aut	Entom	3	4	2	1
Amaryllidaceae	Allium_chrysocephalum	0.528	Hp	Aut	Entom	5	3	3	1
Amaryllidaceae	Allium_chrysocephalum	0.716	Hp	Aut	Entom	4	3	2	1
Amaryllidaceae	Allium_chrysocephalum	0.353	Hp	Aut	Entom	4	3	2	1
Apiaceae	Chamaesium_paradoxum	1.101	Hp	Aut	Entom	5	5	3	3
Apiaceae	Chamaesium_paradoxum	0.989	Hp	Aut	Entom	4	5	3	2
Apiaceae	Chamaesium_paradoxum	1.473	Hp	Aut	Entom	5	4	3	2
Apiaceae	Chamaesium_paradoxum	1.174	Hp	Aut	Entom	4	4	2	2
Apiaceae	Chamaesium_paradoxum	0.954	Hp	Aut	Entom	5	5	3	2
Apiaceae	Chamaesium_paradoxum	1.146	Hp	Aut	Entom	4	5	3	2
Apiaceae	Chamaesium_paradoxum	1.161	Hp	Aut	Entom	4	5	3	2
Apiaceae	Chamaesium_paradoxum	1.282	Hp	Aut	Entom	5	5	2	2
Apiaceae	Chamaesium_paradoxum	1.161	Hp	Aut	Entom	4	5	2	1
Apiaceae	Chamaesium_paradoxum	0.871	Hp	Aut	Entom	4	4	3	1
Apiaceae	Chamaesium_paradoxum	0.999	Hp	Aut	Entom	5	4	3	1
Apiaceae	Ligusticum_moniliforme	1.569	Hp	Aut	Entom	5	3	4	4
Apiaceae	Ligusticum_moniliforme	0.531	Hp	Aut	Entom	5	4	3	4
Apiaceae	Ligusticum_moniliforme	0.949	Hp	Aut	Entom	4	4	3	4
Apiaceae	Ligusticum_moniliforme	0.938	Hp	Aut	Entom	5	3	3	3
Apiaceae	Ligusticum_moniliforme	1.23	Hp	Aut	Entom	5	3	4	3
Apiaceae	Ligusticum_moniliforme	0.937	Hp	Aut	Entom	4	4	3	3
Apiaceae	Ligusticum_moniliforme	0.467	Hp	Aut	Entom	4	4	2	2
Apiaceae	Ligusticum_moniliforme	0.629	Hp	Aut	Entom	5	3	3	2
Apiaceae	Ligusticum_moniliforme	1.779	Hp	Aut	Entom	4	4	2	2
Apiaceae	Ligusticum_moniliforme	0.465	Hp	Aut	Entom	4	3	3	2
Apiaceae	Seseli_squarrulosum	1.36	Hp	Aut	Entom	4	2	4	5
Apiaceae	Seseli_squarrulosum	1.079	Hp	Aut	Entom	5	2	4	5
Apiaceae	Seseli_squarrulosum	0.964	Hp	Aut	Entom	5	2	4	4
Apiaceae	Seseli_squarrulosum	0.819	Hp	Aut	Entom	5	3	5	4
Apiaceae	Seseli_squarrulosum	0.787	Hp	Aut	Entom	5	2	4	4
Apiaceae	Seseli_squarrulosum	1.046	Hp	Aut	Entom	5	2	4	4
Apiaceae	Seseli_squarrulosum	1.257	Hp	Aut	Entom	5	2	4	3
Apiaceae	Seseli_squarrulosum	1.261	Hp	Aut	Entom	5	2	4	5
Apiaceae	Seseli_squarrulosum	1.108	Hp	Aut	Entom	5	2	5	4
Apiaceae	Seseli_squarrulosum	0.959	Hp	Aut	Entom	5	2	4	3
Apiaceae	Tongoloa_elata	0.523	Hp	Aut	Entom	4	3	3	3
Apiaceae	Tongoloa_elata	0.942	Hp	Aut	Entom	5	5	3	3
Apiaceae	Tongoloa_elata	0.82	Hp	Aut	Entom	4	3	3	2
Apiaceae	Tongoloa_elata	0.496	Hp	Aut	Entom	5	3	3	2
Apiaceae	Tongoloa_elata	0.607	Hp	Aut	Entom	4	3	4	2
Apiaceae	Tongoloa_elata	0.611	Hp	Aut	Entom	5	3	3	2
Apiaceae	Tongoloa_elata	0.647	Hp	Aut	Entom	5	3	3	2
Apiaceae	Tongoloa_elata	0.728	Hp	Aut	Entom	5	3	3	2
Apiaceae	Tongoloa_elata	0.563	Hp	Aut	Entom	5	4	4	2
Apiaceae	Tongoloa_elata	0.778	Hp	Aut	Entom	5	3	3	2
Apiaceae	Tongoloa_elata	0.657	Hp	Aut	Entom	5	3	3	1
Apiaceae	Tongoloa_elata	1.047	Hp	Aut	Entom	5	3	3	1
Apiaceae	Tongoloa_elata	0.599	Hp	Aut	Entom	4	4	3	1
Apiaceae	Tongoloa_elata	0.713	Hp	Aut	Entom	4	3	4	1
Apiaceae	Tongoloa_elata	0.665	Hp	Aut	Entom	5	3	3	1
Apiaceae	Tongoloa_elata	0.656	Hp	Aut	Entom	5	3	3	1
Apiaceae	Tongoloa_elata	0.558	Hp	Aut	Entom	5	3	3	1
Apiaceae	Angelica_sinensis	2.144	Hp	Ane	Entom	4	3	2	5
Apiaceae	Angelica_sinensis	1.409	Hp	Ane	Entom	4	3	3	3
Apiaceae	Angelica_sinensis	1.544	Hp	Ane	Entom	4	3	3	2
Apiaceae	Angelica_sinensis	1.657	Hp	Ane	Entom	3	3	2	4
Apiaceae	Angelica_sinensis	1.609	Hp	Ane	Entom	3	3	2	4
Apiaceae	Angelica_sinensis	1.131	Hp	Ane	Entom	3	3	2	3
Apiaceae	Angelica_sinensis	1.927	Hp	Ane	Entom	3	4	2	3
Apiaceae	Heracleum_moellendorffii	3.978	Hp	Ane	Entom	3	3	2	5
Apiaceae	Heracleum_moellendorffii	3.414	Hp	Ane	Entom	4	3	3	5
Apiaceae	Heracleum_moellendorffii	6.426	Hp	Ane	Entom	3	3	3	4
Apiaceae	Heracleum_moellendorffii	4.714	Hp	Ane	Entom	4	3	4	4
Apiaceae	Heracleum_moellendorffii	5.282	Hp	Ane	Entom	4	4	2	3
Apiaceae	Heracleum_moellendorffii	4.923	Hp	Ane	Entom	2	3	2	3
Apiaceae	Heracleum_moellendorffii	7.21	Hp	Ane	Entom	4	3	4	3
Apiaceae	Heracleum_moellendorffii	6.582	Hp	Ane	Entom	4	3	3	3
Apiaceae	Heracleum_moellendorffii	4.238	Hp	Ane	Entom	3	3	3	5
Apiaceae	Heracleum_moellendorffii	5.869	Hp	Ane	Entom	4	3	3	4
Apiaceae	Heracleum_moellendorffii	4.3	Hp	Ane	Entom	5	3	4	3
Apiaceae	Heracleum_moellendorffii	5.173	Hp	Ane	Entom	4	4	3	3
Apiaceae	Heracleum_moellendorffii	3.379	Hp	Ane	Entom	2	3	2	3
Apiaceae	Heracleum_moellendorffii	4.883	Hp	Ane	Entom	4	3	3	3
Apiaceae	Anthriscus_sylvestris	3.89	Hp	Aut	Entom	5	2	5	5
Apiaceae	Anthriscus_sylvestris	3.546	Hp	Aut	Entom	4	3	4	5
Apiaceae	Anthriscus_sylvestris	3.758	Hp	Aut	Entom	4	3	3	5
Apiaceae	Anthriscus_sylvestris	4.759	Hp	Aut	Entom	5	3	5	4
Apiaceae	Anthriscus_sylvestris	4.617	Hp	Aut	Entom	5	2	4	4
Apiaceae	Anthriscus_sylvestris	4.135	Hp	Aut	Entom	5	3	4	4
Apiaceae	Anthriscus_sylvestris	4.281	Hp	Aut	Entom	5	3	5	3
Apiaceae	Anthriscus_sylvestris	4.508	Hp	Aut	Entom	4	3	4	3
Apiaceae	Anthriscus_sylvestris	3.765	Hp	Aut	Entom	5	3	4	3
Apiaceae	Anthriscus_sylvestris	4.999	Hp	Aut	Entom	5	3	5	3
Apiaceae	Carum_carvi	1.8	Hp	Aut	Entom	5	3	5	5
Apiaceae	Carum_carvi	1.941	Hp	Aut	Entom	5	4	4	2
Apiaceae	Carum_carvi	1.879	Hp	Aut	Entom	5	3	4	2
Apiaceae	Carum_carvi	1.913	Hp	Aut	Entom	4	3	4	5
Apiaceae	Carum_carvi	2.168	Hp	Aut	Entom	4	3	4	5
Apiaceae	Carum_carvi	2.382	Hp	Aut	Entom	5	3	5	3
Apiaceae	Carum_carvi	1.723	Hp	Aut	Entom	5	3	5	3
Apiaceae	Carum_carvi	1.787	Hp	Aut	Entom	5	3	5	3
Apiaceae	Carum_carvi	2.219	Hp	Aut	Entom	5	3	4	3
Apiaceae	Carum_carvi	2.098	Hp	Aut	Entom	5	3	4	3
Apiaceae	Carum_carvi	1.514	Hp	Aut	Entom	4	3	4	3
Apiaceae	Carum_carvi	1.83	Hp	Aut	Entom	5	3	5	2
Apiaceae	Carum_carvi	1.589	Hp	Aut	Entom	5	3	5	2
Apiaceae	Carum_carvi	2.016	Hp	Aut	Entom	5	3	5	2
Apiaceae	Carum_carvi	2.292	Hp	Aut	Entom	5	3	5	2
Apiaceae	Carum_carvi	1.345	Hp	Aut	Entom	5	4	3	1
Apiaceae	Bupleurum_smithii	0.953	Hp	Aut	Entom	4	3	3	5
Apiaceae	Bupleurum_smithii	0.862	Hp	Aut	Entom	4	3	3	5
Apiaceae	Bupleurum_smithii	0.941	Hp	Aut	Entom	4	3	3	5
Apiaceae	Bupleurum_smithii	0.996	Hp	Aut	Entom	4	3	3	5
Apiaceae	Bupleurum_smithii	0.808	Hp	Aut	Entom	5	3	4	4
Apiaceae	Bupleurum_smithii	0.902	Hp	Aut	Entom	4	3	3	4
Apiaceae	Bupleurum_smithii	0.818	Hp	Aut	Entom	5	3	3	3
Apiaceae	Bupleurum_smithii	0.688	Hp	Aut	Entom	5	3	3	3
Apiaceae	Bupleurum_smithii	0.996	Hp	Aut	Entom	5	3	3	2
Apiaceae	Pleurospermum_cristatum	2.539	Hp	Aut	Entom	3	3	2	5
Apiaceae	Pleurospermum_cristatum	2.716	Hp	Aut	Entom	3	3	2	5
Apiaceae	Pleurospermum_cristatum	2.236	Hp	Aut	Entom	2	3	1	5
Apiaceae	Pleurospermum_cristatum	2.608	Hp	Aut	Entom	3	3	2	5
Apiaceae	Pleurospermum_cristatum	2.368	Hp	Aut	Entom	3	3	3	5
Apiaceae	Pleurospermum_cristatum	2.846	Hp	Aut	Entom	3	3	3	4
Apiaceae	Pleurospermum_cristatum	2.306	Hp	Aut	Entom	3	3	3	4
Apiaceae	Pleurospermum_cristatum	1.693	Hp	Aut	Entom	3	3	3	4
Apiaceae	Pleurospermum_cristatum	2.361	Hp	Aut	Entom	1	4	1	3
Apiaceae	Pleurospermum_cristatum	2.487	Hp	Aut	Entom	2	4	2	5
Apiaceae	Aeronema_chinense	0.368	Hp	Aut	Entom	2	4	1	3
Apiaceae	Aeronema_chinense	0.507	Hp	Aut	Entom	4	4	2	2
Apiaceae	Aeronema_chinense	0.55	Hp	Aut	Entom	3	3	2	2
Apiaceae	Aeronema_chinense	0.395	Hp	Aut	Entom	3	4	1	2
Apiaceae	Aeronema_chinense	0.57	Hp	Aut	Entom	2	4	1	2
Apiaceae	Aeronema_chinense	0.427	Hp	Aut	Entom	3	4	2	2
Apiaceae	Aeronema_chinense	0.37	Hp	Aut	Entom	2	4	1	2
Apiaceae	Aeronema_chinense	0.726	Hp	Aut	Entom	4	5	1	2
Apiaceae	Aeronema_chinense	0.532	Hp	Aut	Entom	4	4	2	2
Apiaceae	Aeronema_chinense	0.348	Hp	Aut	Entom	1	4	1	1
Apiaceae	Aeronema_chinense	0.55	Hp	Aut	Entom	4	4	1	1
Apiaceae	Aeronema_chinense	0.536	Hp	Aut	Entom	3	4	1	1
Apiaceae	Aeronema_chinense	0.561	Hp	Aut	Entom	3	4	2	1
Apiaceae	Notopterygium_forbesii	2.229	Hp	Aut	Entom	4	3	3	5
Apiaceae	Notopterygium_forbesii	3.678	Hp	Aut	Entom	3	3	2	4
Apiaceae	Notopterygium_forbesii	2.664	Hp	Aut	Entom	4	3	3	3
Apiaceae	Notopterygium_forbesii	2.696	Hp	Aut	Entom	3	4	3	3
Apiaceae	Notopterygium_forbesii	2.154	Hp	Aut	Entom	2	3	2	3
Apiaceae	Notopterygium_forbesii	3.667	Hp	Aut	Entom	2	4	2	3
Apiaceae	Notopterygium_forbesii	2.372	Hp	Aut	Entom	3	3	3	2
Apiaceae	Notopterygium_forbesii	2.739	Hp	Aut	Entom	3	3	3	2
Apiaceae	Notopterygium_forbesii	1.18	Hp	Aut	Entom	3	3	3	2
Apiaceae	Notopterygium_forbesii	2.933	Hp	Aut	Entom	2	3	2	2
Apiaceae	Notopterygium_forbesii	1.753	Hp	Aut	Entom	3	3	3	2
Apiaceae	Notopterygium_forbesii	3.035	Hp	Aut	Entom	4	3	4	2
Apiaceae	Notopterygium_forbesii	2.843	Hp	Aut	Entom	3	3	3	2
Apiaceae	Notopterygium_forbesii	2.913	Hp	Aut	Entom	4	2	4	2
Apiaceae	Heracleum_millefolium	1.665	Hp	Ane	Entom	5	3	5	5
Apiaceae	Heracleum_millefolium	2.945	Hp	Ane	Entom	5	3	4	4
Apiaceae	Heracleum_millefolium	1.235	Hp	Ane	Entom	5	4	5	4
Apiaceae	Heracleum_millefolium	2.588	Hp	Ane	Entom	5	2	4	3
Apiaceae	Heracleum_millefolium	2.335	Hp	Ane	Entom	5	3	3	3
Apiaceae	Heracleum_millefolium	1.7	Hp	Ane	Entom	5	3	3	3
Apiaceae	Heracleum_millefolium	2.072	Hp	Ane	Entom	5	3	3	3
Apiaceae	Heracleum_millefolium	2.307	Hp	Ane	Entom	5	3	3	3
Apiaceae	Heracleum_millefolium	2.471	Hp	Ane	Entom	5	2	4	3
Apiaceae	Heracleum_millefolium	2.365	Hp	Ane	Entom	4	3	3	3
Apiaceae	Heracleum_millefolium	2.081	Hp	Ane	Entom	5	3	3	3
Apiaceae	Heracleum_millefolium	1.936	Hp	Ane	Entom	4	3	3	2
Apiaceae	Heracleum_millefolium	1.799	Hp	Ane	Entom	4	3	3	2
Apiaceae	Heracleum_millefolium	2.7	Hp	Ane	Entom	5	1	4	2
Apiaceae	Heracleum_millefolium	2.466	Hp	Ane	Entom	5	3	4	2
Apiaceae	Heracleum_millefolium	2.386	Hp	Ane	Entom	5	3	3	2
Apiaceae	Heracleum_millefolium	1.894	Hp	Ane	Entom	5	3	3	2
Apiaceae	Heracleum_millefolium	2.816	Hp	Ane	Entom	5	3	3	1
Apiaceae	Sphallerocarpus_gracilis	3.655	Hp	Aut	Entom	4	3	3	5
Apiaceae	Sphallerocarpus_gracilis	3.965	Hp	Aut	Entom	4	2	4	5
Apiaceae	Sphallerocarpus_gracilis	3.641	Hp	Aut	Entom	4	3	3	4
Apiaceae	Sphallerocarpus_gracilis	4.202	Hp	Aut	Entom	5	3	5	4
Apiaceae	Sphallerocarpus_gracilis	3.458	Hp	Aut	Entom	4	2	3	3
Apiaceae	Sphallerocarpus_gracilis	4.35	Hp	Aut	Entom	5	3	4	3
Apiaceae	Sphallerocarpus_gracilis	5.222	Hp	Aut	Entom	5	3	5	3
Apiaceae	Sphallerocarpus_gracilis	4.924	Hp	Aut	Entom	5	3	3	3
Apiaceae	Sphallerocarpus_gracilis	3.297	Hp	Aut	Entom	5	3	3	3
Apiaceae	Sphallerocarpus_gracilis	4.032	Hp	Aut	Entom	5	3	5	3
Apiaceae	Sphallerocarpus_gracilis	3.721	Hp	Aut	Entom	5	3	4	2
Apiaceae	Notopterygium_incisium	2.149	Hp	Aut	Entom	3	3	3	2
Apiaceae	Notopterygium_incisium	1.001	Hp	Aut	Entom	3	3	2	2
Apiaceae	Notopterygium_incisium	1.877	Hp	Aut	Entom	4	3	3	2
Apiaceae	Notopterygium_incisium	1.878	Hp	Aut	Entom	2	4	1	2
Apiaceae	Notopterygium_incisium	2.654	Hp	Aut	Entom	2	3	2	1
Apiaceae	Notopterygium_incisium	2.344	Hp	Aut	Entom	3	3	2	1
Apiaceae	Notopterygium_incisium	2.546	Hp	Aut	Entom	4	3	3	1
Apiaceae	Notopterygium_incisium	2.745	Hp	Aut	Entom	2	3	2	1
Apiaceae	Notopterygium_incisium	3.142	Hp	Aut	Entom	2	4	2	1
Apiaceae	Notopterygium_incisium	2.367	Hp	Aut	Entom	2	4	2	1
Apiaceae	Notopterygium_incisium	2.812	Hp	Aut	Entom	4	3	2	1
Apiaceae	Notopterygium_incisium	1.86	Hp	Aut	Entom	2	4	2	1
Apiaceae	Notopterygium_incisium	1.867	Hp	Aut	Entom	4	3	2	1
Apiaceae	Angelica_nitida	1.347	Hp	Ane	Entom	4	4	3	3
Apiaceae	Angelica_nitida	1.555	Hp	Ane	Entom	2	4	2	2
Apiaceae	Angelica_nitida	1.621	Hp	Ane	Entom	4	3	3	2
Apiaceae	Angelica_nitida	1.977	Hp	Ane	Entom	5	4	3	2
Apiaceae	Angelica_nitida	1.798	Hp	Ane	Entom	5	3	3	2
Apiaceae	Angelica_nitida	2.056	Hp	Ane	Entom	4	4	2	2
Apiaceae	Angelica_nitida	1.796	Hp	Ane	Entom	4	3	2	2
Apiaceae	Angelica_nitida	1.978	Hp	Ane	Entom	5	3	3	2
Apiaceae	Angelica_nitida	1.766	Hp	Ane	Entom	5	3	3	2
Apiaceae	Angelica_nitida	1.734	Hp	Ane	Entom	5	4	3	1
Apiaceae	Angelica_nitida	2.557	Hp	Ane	Entom	5	4	3	1
Apiaceae	Angelica_nitida	1.625	Hp	Ane	Entom	4	4	2	1
Apiaceae	Angelica_nitida	1.29	Hp	Ane	Entom	4	4	2	1
Apiaceae	Angelica_nitida	1.957	Hp	Ane	Entom	5	3	3	1
Apiaceae	Pleurospermum_franchetianum	1.482	Hp	Aut	Entom	2	3	2	5
Apiaceae	Pleurospermum_franchetianum	2.455	Hp	Aut	Entom	3	3	2	5
Apiaceae	Pleurospermum_franchetianum	1.965	Hp	Aut	Entom	3	3	2	5
Apiaceae	Pleurospermum_franchetianum	1.954	Hp	Aut	Entom	3	3	2	4
Apiaceae	Pleurospermum_franchetianum	2.183	Hp	Aut	Entom	4	3	3	4
Apiaceae	Pleurospermum_franchetianum	1.935	Hp	Aut	Entom	3	3	3	4
Apiaceae	Pleurospermum_franchetianum	1.756	Hp	Aut	Entom	3	3	3	4
Apiaceae	Pleurospermum_franchetianum	2.215	Hp	Aut	Entom	3	3	3	4
Apiaceae	Pleurospermum_franchetianum	1.525	Hp	Aut	Entom	3	3	2	4
Apiaceae	Pleurospermum_franchetianum	1.634	Hp	Aut	Entom	3	3	2	4
Apiaceae	Pleurospermum_franchetianum	1.368	Hp	Aut	Entom	3	4	2	3
Apiaceae	Pleurospermum_franchetianum	1.929	Hp	Aut	Entom	3	3	3	3
Apiaceae	Pleurospermum_franchetianum	2.128	Hp	Aut	Entom	3	3	2	3
Apiaceae	Pleurospermum_franchetianum	2.062	Hp	Aut	Entom	4	3	2	3
Apiaceae	Pleurospermum_franchetianum	1.809	Hp	Aut	Entom	4	3	3	3
Apiaceae	Pleurospermum_franchetianum	1.404	Hp	Aut	Entom	4	3	2	3
Apiaceae	Pleurospermum_franchetianum	2.161	Hp	Aut	Entom	4	3	3	3
Apiaceae	Pleurospermum_franchetianum	2.068	Hp	Aut	Entom	3	3	3	2
Apiaceae	Pleurospermum_franchetianum	1.007	Hp	Aut	Entom	2	3	2	2
Apiaceae	Pleurospermum_franchetianum	1.491	Hp	Aut	Entom	4	4	2	2
Apiaceae	Pleurospermum_franchetianum	2.246	Hp	Aut	Entom	4	3	2	2
Apiaceae	Pleurospermum_franchetianum	1.882	Hp	Aut	Entom	4	3	3	2
Apiaceae	Pleurospermum_franchetianum	1.423	Hp	Aut	Entom	3	3	2	2
Apiaceae	Pleurospermum_franchetianum	2.26	Hp	Aut	Entom	3	4	2	2
Apiaceae	Pleurospermum_franchetianum	1.897	Hp	Aut	Entom	3	3	2	2
Apiaceae	Pleurospermum_franchetianum	2.455	Hp	Aut	Entom	4	3	2	2
Apiaceae	Pleurospermum_franchetianum	1.747	Hp	Aut	Entom	3	3	3	1
Apiaceae	Carum_buriaticum	0.811	Hp	Aut	Entom	5	3	4	5
Apiaceae	Carum_buriaticum	0.676	Hp	Aut	Entom	4	3	3	5
Apiaceae	Carum_buriaticum	0.927	Hp	Aut	Entom	4	3	3	5
Apiaceae	Carum_buriaticum	0.837	Hp	Aut	Entom	4	3	3	4
Apiaceae	Carum_buriaticum	0.808	Hp	Aut	Entom	5	3	4	4
Apiaceae	Carum_buriaticum	1.129	Hp	Aut	Entom	5	3	4	3
Apiaceae	Carum_buriaticum	0.88	Hp	Aut	Entom	5	3	4	3
Apiaceae	Carum_buriaticum	0.943	Hp	Aut	Entom	5	3	4	3
Apiaceae	Carum_buriaticum	1.08	Hp	Aut	Entom	5	4	3	3
Apiaceae	Carum_buriaticum	0.68	Hp	Aut	Entom	5	3	3	3
Apiaceae	Carum_buriaticum	0.974	Hp	Aut	Entom	5	3	3	2
Apiaceae	Pleurospermum_hookeri	1.545	Hp	Aut	Entom	3	4	3	2
Apiaceae	Pleurospermum_hookeri	1.378	Hp	Aut	Entom	4	4	3	2
Apiaceae	Pleurospermum_hookeri	1.986	Hp	Aut	Entom	5	3	4	2
Apiaceae	Pleurospermum_hookeri	1.671	Hp	Aut	Entom	3	3	3	1
Apiaceae	Pleurospermum_hookeri	1.591	Hp	Aut	Entom	4	4	3	1
Apiaceae	Pleurospermum_hookeri	1.558	Hp	Aut	Entom	4	3	3	1
Apiaceae	Pleurospermum_hookeri	1.6	Hp	Aut	Entom	3	3	3	1
Apiaceae	Pleurospermum_hookeri	2.176	Hp	Aut	Entom	4	3	3	1
Apiaceae	Pleurospermum_hookeri	1.442	Hp	Aut	Entom	5	3	3	1
Apiaceae	Pleurospermum_hookeri	2.02	Hp	Aut	Entom	5	3	3	1
Apiaceae	Pleurospermum_hookeri	1.433	Hp	Aut	Entom	3	3	3	1
Apiaceae	Pleurospermum_hookeri	2.034	Hp	Aut	Entom	3	4	2	1
Apiaceae	Torilis_japonica	2.55	Hp	Ect	Entom	4	3	4	5
Apiaceae	Torilis_japonica	2.335	Hp	Ect	Entom	5	3	4	5
Apiaceae	Torilis_japonica	2.083	Hp	Ect	Entom	5	2	5	5
Apiaceae	Torilis_japonica	2.753	Hp	Ect	Entom	4	3	4	5
Apiaceae	Torilis_japonica	2.741	Hp	Ect	Entom	5	3	5	5
Apiaceae	Torilis_japonica	2.839	Hp	Ect	Entom	5	2	5	3
Apiaceae	Torilis_japonica	1.895	Hp	Ect	Entom	5	3	5	3
Apiaceae	Torilis_japonica	2.428	Hp	Ect	Entom	4	3	4	3
Apiaceae	Bupleurum_parvifolium	0.817	Hp	Aut	Entom	5	3	3	5
Apiaceae	Bupleurum_parvifolium	0.774	Hp	Aut	Entom	5	3	3	3
Apiaceae	Bupleurum_parvifolium	0.849	Hp	Aut	Entom	4	4	3	3
Apiaceae	Bupleurum_parvifolium	0.547	Hp	Aut	Entom	4	4	3	2
Apiaceae	Bupleurum_parvifolium	0.587	Hp	Aut	Entom	4	3	3	2
Apiaceae	Bupleurum_parvifolium	0.692	Hp	Aut	Entom	5	4	3	2
Apiaceae	Bupleurum_parvifolium	0.892	Hp	Aut	Entom	5	3	4	2
Apiaceae	Bupleurum_parvifolium	0.726	Hp	Aut	Entom	5	3	3	1
Apiaceae	Ligusticum_thomsonii	0.786	Hp	Aut	Entom	4	4	3	3
Apiaceae	Ligusticum_thomsonii	1.093	Hp	Aut	Entom	5	3	3	3
Apiaceae	Ligusticum_thomsonii	0.902	Hp	Aut	Entom	3	3	3	3
Apiaceae	Ligusticum_thomsonii	1.388	Hp	Aut	Entom	4	3	2	3
Apiaceae	Ligusticum_thomsonii	1.207	Hp	Aut	Entom	4	3	2	2
Apiaceae	Ligusticum_thomsonii	0.924	Hp	Aut	Entom	3	4	2	2
Apiaceae	Ligusticum_thomsonii	0.856	Hp	Aut	Entom	3	3	2	2
Apiaceae	Ligusticum_thomsonii	0.875	Hp	Aut	Entom	3	4	2	2
Apiaceae	Ligusticum_thomsonii	1.05	Hp	Aut	Entom	3	4	2	2
Apiaceae	Ligusticum_thomsonii	1.058	Hp	Aut	Entom	3	4	2	2
Apiaceae	Ligusticum_thomsonii	1.025	Hp	Aut	Entom	3	4	2	1
Apiaceae	Pimpinella_smithii	1.868	Hp	Aut	Entom	3	3	1	5
Apiaceae	Pimpinella_smithii	1.951	Hp	Aut	Entom	4	3	2	5
Apiaceae	Pimpinella_smithii	1.664	Hp	Aut	Entom	3	3	1	5
Apiaceae	Pimpinella_smithii	2.151	Hp	Aut	Entom	2	4	1	5
Apiaceae	Pimpinella_smithii	1.849	Hp	Aut	Entom	2	3	1	5
Apiaceae	Pimpinella_smithii	1.752	Hp	Aut	Entom	2	4	2	5
Apiaceae	Pimpinella_smithii	1.483	Hp	Aut	Entom	3	4	2	5
Apiaceae	Pimpinella_smithii	1.172	Hp	Aut	Entom	3	3	3	4
Apiaceae	Pimpinella_smithii	1.268	Hp	Aut	Entom	3	3	2	4
Apiaceae	Pimpinella_smithii	1.541	Hp	Aut	Entom	2	3	1	4
Apiaceae	Pimpinella_smithii	1.069	Hp	Aut	Entom	2	3	1	4
Apiaceae	Pimpinella_smithii	1.639	Hp	Aut	Entom	2	3	2	4
Apiaceae	Pimpinella_smithii	1.094	Hp	Aut	Entom	3	3	2	4
Apiaceae	Pimpinella_smithii	1.174	Hp	Aut	Entom	1	3	1	3
Apiaceae	Pimpinella_smithii	1.082	Hp	Aut	Entom	2	3	1	3
Apiaceae	Pimpinella_smithii	1.392	Hp	Aut	Entom	1	4	1	3
Apiaceae	Pimpinella_smithii	1.144	Hp	Aut	Entom	3	4	2	3
Apiaceae	Pimpinella_smithii	1.116	Hp	Aut	Entom	2	3	2	3
Apiaceae	Pimpinella_smithii	1.216	Hp	Aut	Entom	2	4	2	3
Apiaceae	Bupleurum_commelynoideum	0.754	Hp	Aut	Entom	4	3	3	5
Apiaceae	Bupleurum_commelynoideum	0.722	Hp	Aut	Entom	4	3	3	4
Apiaceae	Bupleurum_commelynoideum	1.011	Hp	Aut	Entom	5	3	3	4
Apiaceae	Bupleurum_commelynoideum	1.01	Hp	Aut	Entom	5	3	4	4
Apiaceae	Bupleurum_commelynoideum	0.946	Hp	Aut	Entom	4	3	3	4
Apiaceae	Bupleurum_commelynoideum	1.039	Hp	Aut	Entom	5	3	5	3
Apiaceae	Bupleurum_commelynoideum	1.085	Hp	Aut	Entom	5	3	5	3
Apiaceae	Bupleurum_commelynoideum	0.936	Hp	Aut	Entom	5	3	5	3
Apiaceae	Bupleurum_commelynoideum	0.77	Hp	Aut	Entom	5	3	5	3
Apiaceae	Bupleurum_commelynoideum	0.943	Hp	Aut	Entom	4	2	4	2
Apiaceae	Bupleurum_commelynoideum	1.347	Hp	Aut	Entom	4	3	3	2
Apiaceae	Bupleurum_commelynoideum	0.827	Hp	Aut	Entom	4	3	3	2
Apiaceae	Bupleurum_commelynoideum	0.857	Hp	Aut	Entom	4	3	3	2
Apiaceae	Bupleurum_commelynoideum	1.059	Hp	Aut	Entom	4	4	3	2
Apiaceae	Bupleurum_commelynoideum	0.823	Hp	Aut	Entom	5	3	3	1
Apiaceae	Bupleurum_commelynoideum	0.941	Hp	Aut	Entom	5	3	3	1
Apiaceae	Bupleurum_commelynoideum	1.001	Hp	Aut	Entom	4	3	3	5
Apocynaceae	Cynanchum_inamoenum	7.065	Hp	Ane	Entom	4	2	4	5
Apocynaceae	Cynanchum_inamoenum	6.478	Hp	Ane	Entom	4	2	3	5
Apocynaceae	Cynanchum_inamoenum	7.177	Hp	Ane	Entom	4	2	3	5
Apocynaceae	Cynanchum_inamoenum	6.866	Hp	Ane	Entom	4	3	3	4
Apocynaceae	Cynanchum_inamoenum	5.63	Hp	Ane	Entom	3	3	3	4
Apocynaceae	Cynanchum_inamoenum	3.254	Hp	Ane	Entom	4	2	4	4
Apocynaceae	Cynanchum_inamoenum	5.769	Hp	Ane	Entom	4	3	3	4
Apocynaceae	Cynanchum_inamoenum	7.294	Hp	Ane	Entom	4	3	2	4
Araceae	Arisaema_erubescens	12.002	Hp	End	Entom	1	5	1	5
Araceae	Arisaema_erubescens	10.549	Hp	End	Entom	2	3	2	5
Araceae	Arisaema_erubescens	14.483	Hp	End	Entom	1	5	1	5
Araceae	Arisaema_erubescens	11.809	Hp	End	Entom	1	4	1	5
Araceae	Arisaema_erubescens	10.566	Hp	End	Entom	1	4	1	5
Araceae	Arisaema_erubescens	9.565	Hp	End	Entom	1	4	1	4
Araceae	Arisaema_erubescens	9.133	Hp	End	Entom	2	4	1	4
Araceae	Arisaema_erubescens	8.709	Hp	End	Entom	2	4	1	3
Araceae	Arisaema_erubescens	9.351	Hp	End	Entom	1	4	2	3
Araceae	Arisaema_erubescens	10.042	Hp	End	Entom	1	4	1	3
Araceae	Arisaema_erubescens	10.142	Hp	End	Entom	1	4	1	3
Araceae	Arisaema_erubescens	10.888	Hp	End	Entom	1	4	1	3
Araliaceae	Acanthopanax_giraldii	7.73	Wp	End	Entom	2	4	2	5
Araliaceae	Acanthopanax_giraldii	10.77	Wp	End	Entom	2	3	2	4
Araliaceae	Acanthopanax_giraldii	11.086	Wp	End	Entom	2	3	3	4
Araliaceae	Acanthopanax_giraldii	9.873	Wp	End	Entom	2	3	2	4
Araliaceae	Acanthopanax_giraldii	7.38	Wp	End	Entom	2	4	3	3
Araliaceae	Acanthopanax_giraldii	8.344	Wp	End	Entom	2	4	2	3
Araliaceae	Acanthopanax_giraldii	8.41	Wp	End	Entom	3	3	3	3
Araliaceae	Acanthopanax_giraldii	12.634	Wp	End	Entom	3	2	3	3
Araliaceae	Acanthopanax_giraldii	7.925	Wp	End	Entom	2	3	3	4
Araliaceae	Acanthopanax_giraldii	12.117	Wp	End	Entom	2	3	2	3
Asparagaceae	Asparagus_longiflorus	26.365	Hp	End	Entom	2	3	2	5
Asparagaceae	Asparagus_longiflorus	27.427	Hp	End	Entom	2	2	3	5
Asparagaceae	Asparagus_longiflorus	27.707	Hp	End	Entom	3	2	3	4
Asparagaceae	Asparagus_longiflorus	15.452	Hp	End	Entom	2	3	3	4
Asparagaceae	Asparagus_longiflorus	27.766	Hp	End	Entom	2	3	2	4
Asparagaceae	Asparagus_longiflorus	26.142	Hp	End	Entom	4	3	3	3
Asparagaceae	Asparagus_longiflorus	23.953	Hp	End	Entom	2	2	2	3
Asparagaceae	Asparagus_longiflorus	27.664	Hp	End	Entom	2	3	2	3
Asparagaceae	Asparagus_longiflorus	23.103	Hp	End	Entom	3	2	3	3
Asparagaceae	Asparagus_longiflorus	24.969	Hp	End	Entom	4	2	3	3
Asparagaceae	Asparagus_longiflorus	25.394	Hp	End	Entom	4	3	3	3
Asparagaceae	Asparagus_longiflorus	23.462	Hp	End	Entom	4	2	4	1
Asparagaceae	Polygonatum_cirrhifolium	7.464	Hp	End	Entom	2	3	3	5
Asparagaceae	Polygonatum_cirrhifolium	6.762	Hp	End	Entom	3	3	3	4
Asparagaceae	Polygonatum_cirrhifolium	9.507	Hp	End	Entom	3	3	3	4
Asparagaceae	Polygonatum_cirrhifolium	7.346	Hp	End	Entom	3	3	3	4
Asparagaceae	Polygonatum_cirrhifolium	5.977	Hp	End	Entom	2	4	1	3
Asparagaceae	Polygonatum_cirrhifolium	9.7	Hp	End	Entom	3	4	2	3
Asparagaceae	Polygonatum_cirrhifolium	8.747	Hp	End	Entom	2	3	2	3
Asparagaceae	Polygonatum_cirrhifolium	7.873	Hp	End	Entom	3	3	3	3
Asparagaceae	Polygonatum_verticillatum	9.355	Hp	End	Entom	4	3	3	5
Asparagaceae	Polygonatum_verticillatum	7.955	Hp	End	Entom	3	3	3	4
Asparagaceae	Polygonatum_verticillatum	10.972	Hp	End	Entom	4	2	3	3
Asparagaceae	Polygonatum_verticillatum	10.692	Hp	End	Entom	4	2	3	3
Asparagaceae	Polygonatum_verticillatum	10.275	Hp	End	Entom	4	2	3	3
Asparagaceae	Polygonatum_verticillatum	10.449	Hp	End	Entom	4	2	3	3
Asparagaceae	Polygonatum_verticillatum	13.543	Hp	End	Entom	3	3	2	2
Asparagaceae	Polygonatum_verticillatum	10.445	Hp	End	Entom	4	3	3	1
Asparagaceae	Polygonatum_verticillatum	12.29	Hp	End	Entom	4	2	2	1
Asparagaceae	Polygonatum_verticillatum	11.09	Hp	End	Entom	3	3	2	1
Asteraceae	Heteropappus_altaicus	0.396	Hp	Ane	Entom	4	4	3	5
Asteraceae	Heteropappus_altaicus	0.27	Hp	Ane	Entom	5	4	3	4
Asteraceae	Heteropappus_altaicus	0.31	Hp	Ane	Entom	5	2	4	4
Asteraceae	Heteropappus_altaicus	0.347	Hp	Ane	Entom	5	3	3	4
Asteraceae	Heteropappus_altaicus	0.386	Hp	Ane	Entom	5	2	4	3
Asteraceae	Heteropappus_altaicus	0.409	Hp	Ane	Entom	5	3	5	3
Asteraceae	Heteropappus_altaicus	0.506	Hp	Ane	Entom	5	3	4	3
Asteraceae	Heteropappus_altaicus	0.345	Hp	Ane	Entom	5	3	5	3
Asteraceae	Heteropappus_altaicus	0.221	Hp	Ane	Entom	5	3	3	3
Asteraceae	Leontopodium_nanum	0.072	Hp	Ane	Entom	5	2	4	5
Asteraceae	Leontopodium_nanum	0.073	Hp	Ane	Entom	5	3	3	3
Asteraceae	Leontopodium_nanum	0.12	Hp	Ane	Entom	5	3	5	3
Asteraceae	Leontopodium_nanum	0.112	Hp	Ane	Entom	4	3	3	2
Asteraceae	Leontopodium_nanum	0.128	Hp	Ane	Entom	5	3	3	2
Asteraceae	Leontopodium_nanum	0.089	Hp	Ane	Entom	5	3	3	2
Asteraceae	Leontopodium_nanum	0.161	Hp	Ane	Entom	5	3	4	2
Asteraceae	Leontopodium_nanum	0.083	Hp	Ane	Entom	5	3	3	2
Asteraceae	Leontopodium_nanum	0.147	Hp	Ane	Entom	4	3	3	1
Asteraceae	Leontopodium_nanum	0.127	Hp	Ane	Entom	5	4	3	1
Asteraceae	Artemisia_argri	0.123	Hp	Ane	Entom	5	3	5	5
Asteraceae	Artemisia_argri	0.165	Hp	Ane	Entom	5	3	5	5
Asteraceae	Artemisia_argri	0.101	Hp	Ane	Entom	5	3	4	5
Asteraceae	Artemisia_argri	0.16	Hp	Ane	Entom	5	3	5	4
Asteraceae	Artemisia_argri	0.132	Hp	Ane	Entom	5	3	5	4
Asteraceae	Artemisia_argri	0.137	Hp	Ane	Entom	4	3	3	3
Asteraceae	Artemisia_argri	0.118	Hp	Ane	Entom	5	3	5	3
Asteraceae	Artemisia_argri	0.12	Hp	Ane	Entom	4	3	3	3
Asteraceae	Artemisia_argri	0.173	Hp	Ane	Entom	5	4	4	1
Asteraceae	Senecio_dubitabilis	0.241	An	Ane	Entom	5	3	5	4
Asteraceae	Senecio_dubitabilis	0.202	An	Ane	Entom	5	3	5	3
Asteraceae	Senecio_dubitabilis	0.191	An	Ane	Entom	5	3	5	3
Asteraceae	Senecio_dubitabilis	0.202	An	Ane	Entom	5	3	5	4
Asteraceae	Senecio_dubitabilis	0.185	An	Ane	Entom	5	3	5	3
Asteraceae	Senecio_dubitabilis	0.191	An	Ane	Entom	5	3	5	3
Asteraceae	Senecio_dubitabilis	0.265	An	Ane	Entom	5	2	4	2
Asteraceae	Saussurea_variiloba	1.867	Hp	Ane	Entom	3	3	3	5
Asteraceae	Saussurea_variiloba	2.06	Hp	Ane	Entom	4	3	4	5
Asteraceae	Saussurea_variiloba	1.394	Hp	Ane	Entom	4	3	3	5
Asteraceae	Saussurea_variiloba	1.154	Hp	Ane	Entom	3	4	3	5
Asteraceae	Saussurea_variiloba	2.251	Hp	Ane	Entom	4	3	4	5
Asteraceae	Saussurea_variiloba	1.542	Hp	Ane	Entom	3	3	3	4
Asteraceae	Saussurea_variiloba	1.127	Hp	Ane	Entom	4	3	3	3
Asteraceae	Saussurea_variiloba	1.722	Hp	Ane	Entom	4	3	3	3
Asteraceae	Cirsium_lanatum	2.747	Hp	Ane	Entom	5	2	4	5
Asteraceae	Cirsium_lanatum	2.875	Hp	Ane	Entom	5	2	4	4
Asteraceae	Cirsium_lanatum	2.078	Hp	Ane	Entom	5	2	5	4
Asteraceae	Cirsium_lanatum	2.725	Hp	Ane	Entom	5	2	5	4
Asteraceae	Cirsium_lanatum	2.735	Hp	Ane	Entom	5	2	4	4
Asteraceae	Cirsium_lanatum	3.24	Hp	Ane	Entom	5	3	5	3
Asteraceae	Cirsium_lanatum	2.794	Hp	Ane	Entom	5	3	4	2
Asteraceae	Artemisia_hedinii	0.085	An	Ane	Entom	5	2	5	5
Asteraceae	Artemisia_hedinii	0.092	An	Ane	Entom	5	3	5	3
Asteraceae	Artemisia_hedinii	0.173	An	Ane	Entom	5	3	5	3
Asteraceae	Artemisia_hedinii	0.066	An	Ane	Entom	4	2	4	3
Asteraceae	Artemisia_hedinii	0.113	An	Ane	Entom	5	2	5	3
Asteraceae	Artemisia_hedinii	0.067	An	Ane	Entom	5	2	4	3
Asteraceae	Artemisia_hedinii	0.087	An	Ane	Entom	5	3	5	2
Asteraceae	Artemisia_hedinii	0.094	An	Ane	Entom	5	3	4	2
Asteraceae	Artemisia_hedinii	0.106	An	Ane	Entom	5	3	3	2
Asteraceae	Artemisia_hedinii	0.087	An	Ane	Entom	5	3	3	1
Asteraceae	Artemisia_hedinii	0.11	An	Ane	Entom	5	2	4	1
Asteraceae	Taraxacum_maurocarpum	0.827	Hp	Ane	Entom	5	2	4	3
Asteraceae	Taraxacum_maurocarpum	0.777	Hp	Ane	Entom	5	3	3	3
Asteraceae	Taraxacum_maurocarpum	1.259	Hp	Ane	Entom	4	3	3	2
Asteraceae	Taraxacum_maurocarpum	0.927	Hp	Ane	Entom	5	3	4	2
Asteraceae	Taraxacum_maurocarpum	0.979	Hp	Ane	Entom	5	3	3	2
Asteraceae	Taraxacum_maurocarpum	0.689	Hp	Ane	Entom	5	3	4	2
Asteraceae	Taraxacum_maurocarpum	1.199	Hp	Ane	Entom	5	3	3	1
Asteraceae	Taraxacum_maurocarpum	0.799	Hp	Ane	Entom	5	3	5	5
Asteraceae	Taraxacum_maurocarpum	0.649	Hp	Ane	Entom	5	3	4	3
Asteraceae	Taraxacum_maurocarpum	0.731	Hp	Ane	Entom	5	4	3	2
Asteraceae	Taraxacum_maurocarpum	0.721	Hp	Ane	Entom	5	3	3	2
Asteraceae	Taraxacum_maurocarpum	1.123	Hp	Ane	Entom	5	3	3	3
Asteraceae	Chaetoseris_roborowskii	0.45	Hp	Ane	Entom	4	3	3	5
Asteraceae	Chaetoseris_roborowskii	0.496	Hp	Ane	Entom	4	2	4	3
Asteraceae	Chaetoseris_roborowskii	0.799	Hp	Ane	Entom	5	2	4	2
Asteraceae	Chaetoseris_roborowskii	0.558	Hp	Ane	Entom	5	3	3	2
Asteraceae	Chaetoseris_roborowskii	0.961	Hp	Ane	Entom	4	3	3	3
Asteraceae	Chaetoseris_roborowskii	0.63	Hp	Ane	Entom	4	3	3	3
Asteraceae	Chaetoseris_roborowskii	0.825	Hp	Ane	Entom	5	2	4	1
Asteraceae	Pyrethrum_tatsienense	0.474	Hp	Aut	Entom	4	4	3	1
Asteraceae	Pyrethrum_tatsienense	0.454	Hp	Aut	Entom	5	4	3	1
Asteraceae	Pyrethrum_tatsienense	0.49	Hp	Aut	Entom	5	3	3	1
Asteraceae	Pyrethrum_tatsienense	0.423	Hp	Aut	Entom	4	3	3	1
Asteraceae	Pyrethrum_tatsienense	0.41	Hp	Aut	Entom	4	4	3	1
Asteraceae	Pyrethrum_tatsienense	0.403	Hp	Aut	Entom	4	4	2	1
Asteraceae	Pyrethrum_tatsienense	0.363	Hp	Aut	Entom	4	4	2	1
Asteraceae	Leibinitzia_anandria	0.776	Hp	Ane	Entom	5	3	5	5
Asteraceae	Leibinitzia_anandria	0.839	Hp	Ane	Entom	4	2	4	5
Asteraceae	Leibinitzia_anandria	0.831	Hp	Ane	Entom	4	2	3	5
Asteraceae	Leibinitzia_anandria	0.963	Hp	Ane	Entom	5	3	5	5
Asteraceae	Leibinitzia_anandria	1.123	Hp	Ane	Entom	5	2	4	5
Asteraceae	Leibinitzia_anandria	1.44	Hp	Ane	Entom	5	3	4	4
Asteraceae	Leibinitzia_anandria	0.923	Hp	Ane	Entom	5	3	3	4
Asteraceae	Leibinitzia_anandria	1.239	Hp	Ane	Entom	5	3	4	3
Asteraceae	Leibinitzia_anandria	1.088	Hp	Ane	Entom	5	2	3	3
Asteraceae	Leibinitzia_anandria	1.148	Hp	Ane	Entom	5	2	4	3
Asteraceae	Leibinitzia_anandria	1.031	Hp	Ane	Entom	4	3	4	3
Asteraceae	Leibinitzia_anandria	1.305	Hp	Ane	Entom	5	2	4	2
Asteraceae	Leibinitzia_anandria	1.331	Hp	Ane	Entom	5	3	3	2
Asteraceae	Leibinitzia_anandria	1.423	Hp	Ane	Entom	5	3	3	2
Asteraceae	Leibinitzia_anandria	1.43	Hp	Ane	Entom	4	3	3	1
Asteraceae	Leibinitzia_anandria	0.958	Hp	Ane	Entom	3	3	3	2
Asteraceae	Leibinitzia_anandria	1.37	Hp	Ane	Entom	5	3	3	2
Asteraceae	Leibinitzia_anandria	1.458	Hp	Ane	Entom	5	3	3	1
Asteraceae	Saussurea_macrota	1.152	Hp	Ane	Entom	3	3	2	4
Asteraceae	Saussurea_macrota	1.634	Hp	Ane	Entom	3	3	2	3
Asteraceae	Saussurea_macrota	1.502	Hp	Ane	Entom	3	3	2	3
Asteraceae	Saussurea_macrota	1.732	Hp	Ane	Entom	3	3	3	3
Asteraceae	Saussurea_macrota	1.114	Hp	Ane	Entom	2	4	2	3
Asteraceae	Saussurea_macrota	1.38	Hp	Ane	Entom	3	3	3	3
Asteraceae	Saussurea_macrota	2.067	Hp	Ane	Entom	4	3	3	2
Asteraceae	Saussurea_macrota	1.379	Hp	Ane	Entom	3	4	2	2
Asteraceae	Saussurea_macrota	1.332	Hp	Ane	Entom	4	3	3	2
Asteraceae	Saussurea_macrota	1.853	Hp	Ane	Entom	3	3	2	2
Asteraceae	Saussurea_macrota	1.16	Hp	Ane	Entom	4	3	3	1
Asteraceae	Artemisia_siversiana	0.339	An	Ane	Entom	5	2	3	5
Asteraceae	Artemisia_siversiana	0.421	An	Ane	Entom	5	1	4	4
Asteraceae	Artemisia_siversiana	0.308	An	Ane	Entom	5	2	4	4
Asteraceae	Artemisia_siversiana	0.368	An	Ane	Entom	5	2	5	4
Asteraceae	Artemisia_siversiana	0.257	An	Ane	Entom	5	2	4	4
Asteraceae	Artemisia_siversiana	0.18	An	Ane	Entom	5	2	5	4
Asteraceae	Artemisia_siversiana	0.433	An	Ane	Entom	5	1	5	3
Asteraceae	Artemisia_siversiana	0.184	An	Ane	Entom	5	1	5	3
Asteraceae	Artemisia_siversiana	0.312	An	Ane	Entom	5	2	5	3
Asteraceae	Artemisia_siversiana	0.28	An	Ane	Entom	5	2	4	3
Asteraceae	Anaphalis_flavescens	0.118	Hp	Ane	Entom	5	3	3	3
Asteraceae	Anaphalis_flavescens	0.148	Hp	Ane	Entom	5	1	4	2
Asteraceae	Anaphalis_flavescens	0.102	Hp	Ane	Entom	5	3	3	1
Asteraceae	Anaphalis_flavescens	0.213	Hp	Ane	Entom	5	3	3	1
Asteraceae	Anaphalis_flavescens	0.099	Hp	Ane	Entom	4	4	3	1
Asteraceae	Anaphalis_flavescens	0.226	Hp	Ane	Entom	4	3	3	1
Asteraceae	Anaphalis_flavescens	0.236	Hp	Ane	Entom	5	3	3	1
Asteraceae	Anaphalis_flavescens	0.327	Hp	Ane	Entom	5	3	3	1
Asteraceae	Anaphalis_flavescens	0.215	Hp	Ane	Entom	5	3	3	1
Asteraceae	Anaphalis_flavescens	0.368	Hp	Ane	Entom	5	5	2	1
Asteraceae	Doronicum_stenoglossum	0.413	Hp	Ane	Entom	3	3	2	3
Asteraceae	Doronicum_stenoglossum	0.493	Hp	Ane	Entom	4	3	3	3
Asteraceae	Doronicum_stenoglossum	0.525	Hp	Ane	Entom	4	3	2	3
Asteraceae	Doronicum_stenoglossum	0.537	Hp	Ane	Entom	3	3	2	2
Asteraceae	Doronicum_stenoglossum	0.561	Hp	Ane	Entom	5	3	2	2
Asteraceae	Doronicum_stenoglossum	0.676	Hp	Ane	Entom	3	3	2	2
Asteraceae	Doronicum_stenoglossum	0.682	Hp	Ane	Entom	4	3	3	2
Asteraceae	Doronicum_stenoglossum	0.565	Hp	Ane	Entom	3	4	2	1
Asteraceae	Doronicum_stenoglossum	0.745	Hp	Ane	Entom	3	4	2	1
Asteraceae	Prenanthes_macrophylla	0.602	Hp	Ane	Entom	5	3	4	5
Asteraceae	Prenanthes_macrophylla	0.729	Hp	Ane	Entom	3	3	3	5
Asteraceae	Prenanthes_macrophylla	0.794	Hp	Ane	Entom	4	3	4	4
Asteraceae	Prenanthes_macrophylla	0.788	Hp	Ane	Entom	4	3	4	4
Asteraceae	Prenanthes_macrophylla	0.688	Hp	Ane	Entom	4	3	3	3
Asteraceae	Prenanthes_macrophylla	0.701	Hp	Ane	Entom	4	3	4	3
Asteraceae	Prenanthes_macrophylla	0.868	Hp	Ane	Entom	4	3	3	3
Asteraceae	Senecio_argunensis	0.557	Hp	Ane	Entom	5	3	4	5
Asteraceae	Senecio_argunensis	0.53	Hp	Ane	Entom	5	3	5	5
Asteraceae	Senecio_argunensis	0.485	Hp	Ane	Entom	4	3	4	5
Asteraceae	Senecio_argunensis	0.729	Hp	Ane	Entom	5	2	4	4
Asteraceae	Senecio_argunensis	0.505	Hp	Ane	Entom	5	4	3	4
Asteraceae	Senecio_argunensis	0.525	Hp	Ane	Entom	4	3	3	4
Asteraceae	Senecio_argunensis	0.593	Hp	Ane	Entom	4	3	4	4
Asteraceae	Senecio_argunensis	0.739	Hp	Ane	Entom	5	3	5	3
Asteraceae	Senecio_argunensis	0.734	Hp	Ane	Entom	5	3	4	3
Asteraceae	Senecio_argunensis	0.654	Hp	Ane	Entom	5	3	3	3
Asteraceae	Senecio_argunensis	0.556	Hp	Ane	Entom	4	3	3	2
Asteraceae	Anaphalis_bicolor	0.079	Hp	Ane	Entom	4	2	3	3
Asteraceae	Anaphalis_bicolor	0.1	Hp	Ane	Entom	5	3	3	2
Asteraceae	Anaphalis_bicolor	0.043	Hp	Ane	Entom	4	3	2	1
Asteraceae	Anaphalis_bicolor	0.053	Hp	Ane	Entom	5	2	3	1
Asteraceae	Anaphalis_bicolor	0.098	Hp	Ane	Entom	4	2	3	1
Asteraceae	Anaphalis_bicolor	0.094	Hp	Ane	Entom	5	3	3	1
Asteraceae	Anaphalis_bicolor	0.119	Hp	Ane	Entom	5	3	3	1
Asteraceae	Anaphalis_bicolor	0.101	Hp	Ane	Entom	5	2	4	4
Asteraceae	Anaphalis_bicolor	0.068	Hp	Ane	Entom	5	2	4	1
Asteraceae	Carduus_nutans	3.479	Hp	Ane	Entom	5	3	5	5
Asteraceae	Carduus_nutans	2.569	Hp	Ane	Entom	5	2	5	5
Asteraceae	Carduus_nutans	4.579	Hp	Ane	Entom	5	2	5	4
Asteraceae	Carduus_nutans	3.782	Hp	Ane	Entom	5	2	4	3
Asteraceae	Carduus_nutans	3.252	Hp	Ane	Entom	5	3	3	2
Asteraceae	Carduus_nutans	3.225	Hp	Ane	Entom	5	3	5	2
Asteraceae	Carduus_nutans	3.506	Hp	Ane	Entom	5	3	5	2
Asteraceae	Carduus_nutans	2.663	Hp	Ane	Entom	5	3	3	2
Asteraceae	Erigeron_acer	0.081	Hp	Ane	Entom	5	3	5	5
Asteraceae	Erigeron_acer	0.102	Hp	Ane	Entom	5	3	4	5
Asteraceae	Erigeron_acer	0.089	Hp	Ane	Entom	4	3	3	3
Asteraceae	Erigeron_acer	0.088	Hp	Ane	Entom	5	4	3	3
Asteraceae	Erigeron_acer	0.096	Hp	Ane	Entom	5	3	3	3
Asteraceae	Erigeron_acer	0.188	Hp	Ane	Entom	5	3	4	3
Asteraceae	Erigeron_acer	0.089	Hp	Ane	Entom	5	3	5	2
Asteraceae	Erigeron_acer	0.111	Hp	Ane	Entom	4	3	3	2
Asteraceae	Erigeron_acer	0.219	Hp	Ane	Entom	5	5	5	2
Asteraceae	Erigeron_acer	0.205	Hp	Ane	Entom	5	3	5	2
Asteraceae	Erigeron_acer	0.113	Hp	Ane	Entom	5	5	3	2
Asteraceae	Erigeron_acer	0.108	Hp	Ane	Entom	4	3	3	1
Asteraceae	Erigeron_acer	0.073	Hp	Ane	Entom	5	3	3	5
Asteraceae	Erigeron_acer	0.108	Hp	Ane	Entom	5	4	3	3
Asteraceae	Erigeron_acer	0.105	Hp	Ane	Entom	4	4	3	3
Asteraceae	Erigeron_acer	0.113	Hp	Ane	Entom	4	3	4	3
Asteraceae	Erigeron_acer	0.088	Hp	Ane	Entom	4	3	3	2
Asteraceae	Prenanthes_tatarinowii	0.534	Hp	Ane	Entom	5	2	4	5
Asteraceae	Prenanthes_tatarinowii	0.782	Hp	Ane	Entom	4	3	3	5
Asteraceae	Prenanthes_tatarinowii	0.675	Hp	Ane	Entom	4	3	3	5
Asteraceae	Prenanthes_tatarinowii	0.902	Hp	Ane	Entom	4	3	3	4
Asteraceae	Prenanthes_tatarinowii	0.833	Hp	Ane	Entom	4	3	3	4
Asteraceae	Prenanthes_tatarinowii	0.87	Hp	Ane	Entom	4	3	3	4
Asteraceae	Prenanthes_tatarinowii	0.891	Hp	Ane	Entom	4	3	3	4
Asteraceae	Prenanthes_tatarinowii	0.738	Hp	Ane	Entom	4	3	3	4
Asteraceae	Prenanthes_tatarinowii	0.793	Hp	Ane	Entom	4	3	4	3
Asteraceae	Prenanthes_tatarinowii	0.317	Hp	Ane	Entom	5	3	5	3
Asteraceae	Carpesium_lipskyi	0.75	Hp	Ane	Entom	5	3	4	5
Asteraceae	Carpesium_lipskyi	0.521	Hp	Ane	Entom	4	2	4	5
Asteraceae	Carpesium_lipskyi	0.727	Hp	Ane	Entom	3	3	3	5
Asteraceae	Carpesium_lipskyi	0.79	Hp	Ane	Entom	3	3	3	4
Asteraceae	Carpesium_lipskyi	0.682	Hp	Ane	Entom	3	3	3	4
Asteraceae	Carpesium_lipskyi	0.534	Hp	Ane	Entom	3	3	3	4
Asteraceae	Carpesium_lipskyi	0.881	Hp	Ane	Entom	4	3	4	4
Asteraceae	Carpesium_lipskyi	0.608	Hp	Ane	Entom	4	2	4	3
Asteraceae	Carpesium_lipskyi	0.682	Hp	Ane	Entom	3	3	3	3
Asteraceae	Carpesium_lipskyi	0.698	Hp	Ane	Entom	4	4	4	3
Asteraceae	Carpesium_lipskyi	0.839	Hp	Ane	Entom	4	3	4	3
Asteraceae	Carpesium_lipskyi	0.737	Hp	Ane	Entom	4	3	4	3
Asteraceae	Carpesium_lipskyi	0.655	Hp	Ane	Entom	3	3	4	3
Asteraceae	Carpesium_lipskyi	0.864	Hp	Ane	Entom	4	3	4	3
Asteraceae	Carpesium_lipskyi	0.793	Hp	Ane	Entom	3	3	4	3
Asteraceae	Carpesium_lipskyi	0.694	Hp	Ane	Entom	3	3	4	2
Asteraceae	Cremanthodium_lineare	1.004	Hp	Ane	Entom	5	4	2	3
Asteraceae	Cremanthodium_lineare	0.976	Hp	Ane	Entom	5	5	3	3
Asteraceae	Cremanthodium_lineare	0.998	Hp	Ane	Entom	5	4	3	2
Asteraceae	Cremanthodium_lineare	1.11	Hp	Ane	Entom	4	4	2	2
Asteraceae	Cremanthodium_lineare	0.844	Hp	Ane	Entom	5	4	3	2
Asteraceae	Cremanthodium_lineare	1.04	Hp	Ane	Entom	4	5	2	2
Asteraceae	Cremanthodium_lineare	1.25	Hp	Ane	Entom	4	4	2	2
Asteraceae	Cremanthodium_lineare	1.104	Hp	Ane	Entom	5	5	2	1
Asteraceae	Cremanthodium_lineare	1.032	Hp	Ane	Entom	5	5	2	1
Asteraceae	Cremanthodium_lineare	1.158	Hp	Ane	Entom	5	4	3	1
Asteraceae	Saussurea_graminea	2.687	Hp	Ane	Entom	5	4	2	2
Asteraceae	Saussurea_graminea	2.271	Hp	Ane	Entom	5	3	3	2
Asteraceae	Saussurea_graminea	3.034	Hp	Ane	Entom	3	4	2	2
Asteraceae	Saussurea_graminea	2.576	Hp	Ane	Entom	5	3	2	1
Asteraceae	Saussurea_graminea	2.075	Hp	Ane	Entom	4	3	3	1
Asteraceae	Saussurea_graminea	1.389	Hp	Ane	Entom	5	5	2	1
Asteraceae	Saussurea_graminea	1.721	Hp	Ane	Entom	5	3	3	1
Asteraceae	Saussurea_graminea	2.595	Hp	Ane	Entom	4	4	2	1
Asteraceae	Cremanthodium_brunneopilosum	2.096	Hp	Ane	Entom	5	5	2	2
Asteraceae	Cremanthodium_brunneopilosum	1.104	Hp	Ane	Entom	5	4	2	2
Asteraceae	Cremanthodium_brunneopilosum	1.925	Hp	Ane	Entom	5	4	3	2
Asteraceae	Cremanthodium_brunneopilosum	1.934	Hp	Ane	Entom	5	5	2	2
Asteraceae	Cremanthodium_brunneopilosum	1.839	Hp	Ane	Entom	5	4	3	2
Asteraceae	Cremanthodium_brunneopilosum	0.934	Hp	Ane	Entom	4	5	2	1
Asteraceae	Cremanthodium_brunneopilosum	1.276	Hp	Ane	Entom	4	4	3	1
Asteraceae	Cremanthodium_brunneopilosum	1.205	Hp	Ane	Entom	4	3	3	1
Asteraceae	Parasenecio_sinicus	0.35	Hp	Ane	Entom	4	3	3	5
Asteraceae	Parasenecio_sinicus	0.379	Hp	Ane	Entom	4	3	3	4
Asteraceae	Parasenecio_sinicus	0.341	Hp	Ane	Entom	5	2	5	4
Asteraceae	Parasenecio_sinicus	0.345	Hp	Ane	Entom	5	3	5	4
Asteraceae	Parasenecio_sinicus	0.467	Hp	Ane	Entom	5	3	4	4
Asteraceae	Parasenecio_sinicus	0.317	Hp	Ane	Entom	5	2	4	4
Asteraceae	Parasenecio_sinicus	0.329	Hp	Ane	Entom	5	3	5	3
Asteraceae	Parasenecio_sinicus	0.337	Hp	Ane	Entom	4	3	4	3
Asteraceae	Parasenecio_sinicus	0.277	Hp	Ane	Entom	4	3	4	3
Asteraceae	Parasenecio_sinicus	0.39	Hp	Ane	Entom	5	3	5	3
Asteraceae	Parasenecio_sinicus	0.42	Hp	Ane	Entom	4	3	4	3
Asteraceae	Parasenecio_sinicus	0.225	Hp	Ane	Entom	4	3	3	2
Asteraceae	Anaphalis_aureo-punctata	0.071	Hp	Ane	Entom	5	3	5	5
Asteraceae	Anaphalis_aureo-punctata	0.069	Hp	Ane	Entom	4	2	4	5
Asteraceae	Anaphalis_aureo-punctata	0.073	Hp	Ane	Entom	3	3	3	5
Asteraceae	Anaphalis_aureo-punctata	0.062	Hp	Ane	Entom	3	3	3	5
Asteraceae	Anaphalis_aureo-punctata	0.064	Hp	Ane	Entom	5	3	5	4
Asteraceae	Anaphalis_aureo-punctata	0.045	Hp	Ane	Entom	4	3	3	3
Asteraceae	Anaphalis_aureo-punctata	0.059	Hp	Ane	Entom	3	3	3	3
Asteraceae	Anaphalis_aureo-punctata	0.08	Hp	Ane	Entom	5	2	4	3
Asteraceae	Anaphalis_aureo-punctata	0.031	Hp	Ane	Entom	5	3	5	2
Asteraceae	Anaphalis_aureo-punctata	0.047	Hp	Ane	Entom	4	3	3	2
Asteraceae	Anaphalis_aureo-punctata	0.054	Hp	Ane	Entom	5	3	3	2
Asteraceae	Anaphalis_aureo-punctata	0.093	Hp	Ane	Entom	5	4	3	2
Asteraceae	Anaphalis_aureo-punctata	0.049	Hp	Ane	Entom	3	3	3	1
Asteraceae	Anaphalis_aureo-punctata	0.051	Hp	Ane	Entom	5	3	3	1
Asteraceae	Ligularia_virgaurea	1.097	Hp	Ane	Entom	5	3	3	3
Asteraceae	Ligularia_virgaurea	1.52	Hp	Ane	Entom	4	4	3	2
Asteraceae	Ligularia_virgaurea	1.217	Hp	Ane	Entom	4	3	3	2
Asteraceae	Ligularia_virgaurea	1.952	Hp	Ane	Entom	5	3	3	2
Asteraceae	Ligularia_virgaurea	2	Hp	Ane	Entom	5	3	3	2
Asteraceae	Ligularia_virgaurea	1.249	Hp	Ane	Entom	5	4	4	2
Asteraceae	Ligularia_virgaurea	1.557	Hp	Ane	Entom	4	3	3	2
Asteraceae	Ligularia_virgaurea	0.972	Hp	Ane	Entom	5	3	3	2
Asteraceae	Ligularia_virgaurea	2.18	Hp	Ane	Entom	4	4	3	2
Asteraceae	Ligularia_virgaurea	1.246	Hp	Ane	Entom	5	3	3	1
Asteraceae	Ligularia_virgaurea	1.998	Hp	Ane	Entom	5	3	3	1
Asteraceae	Ligularia_virgaurea	1.57	Hp	Ane	Entom	4	4	2	1
Asteraceae	Ligularia_virgaurea	1.057	Hp	Ane	Entom	5	3	3	1
Asteraceae	Ligularia_virgaurea	1.944	Hp	Ane	Entom	5	3	3	1
Asteraceae	Aster_poliotharnnus	0.278	Wp	Ane	Entom	5	3	4	5
Asteraceae	Aster_poliotharnnus	0.334	Wp	Ane	Entom	5	2	4	5
Asteraceae	Aster_poliotharnnus	0.23	Wp	Ane	Entom	5	1	4	4
Asteraceae	Aster_poliotharnnus	0.275	Wp	Ane	Entom	5	1	4	4
Asteraceae	Aster_poliotharnnus	0.258	Wp	Ane	Entom	5	2	4	4
Asteraceae	Aster_poliotharnnus	0.398	Wp	Ane	Entom	4	1	3	4
Asteraceae	Aster_poliotharnnus	0.137	Wp	Ane	Entom	4	2	3	4
Asteraceae	Aster_poliotharnnus	0.388	Wp	Ane	Entom	5	1	4	3
Asteraceae	Aster_poliotharnnus	0.41	Wp	Ane	Entom	5	2	4	3
Asteraceae	Aster_poliotharnnus	0.367	Wp	Ane	Entom	4	3	4	3
Asteraceae	Aster_poliotharnnus	0.386	Wp	Ane	Entom	5	2	4	3
Asteraceae	Aster_poliotharnnus	0.328	Wp	Ane	Entom	5	2	3	2
Asteraceae	Aster_poliotharnnus	0.362	Wp	Ane	Entom	5	2	3	1
Asteraceae	Aster_poliotharnnus	0.382	Wp	Ane	Entom	5	2	3	1
Asteraceae	Leontopodium_leonntopodicides	0.064	Hp	Ane	Entom	5	2	4	5
Asteraceae	Leontopodium_leonntopodicides	0.072	Hp	Ane	Entom	4	3	3	5
Asteraceae	Leontopodium_leonntopodicides	0.07	Hp	Ane	Entom	5	3	3	4
Asteraceae	Leontopodium_leonntopodicides	0.07	Hp	Ane	Entom	4	3	4	4
Asteraceae	Leontopodium_leonntopodicides	0.075	Hp	Ane	Entom	5	2	4	4
Asteraceae	Leontopodium_leonntopodicides	0.14	Hp	Ane	Entom	5	2	4	4
Asteraceae	Leontopodium_leonntopodicides	0.102	Hp	Ane	Entom	5	3	3	2
Asteraceae	Ligularia_sagitta	0.68	Hp	Ane	Entom	4	3	3	4
Asteraceae	Ligularia_sagitta	0.755	Hp	Ane	Entom	4	3	3	3
Asteraceae	Ligularia_sagitta	0.807	Hp	Ane	Entom	4	3	3	3
Asteraceae	Ligularia_sagitta	0.794	Hp	Ane	Entom	5	3	3	3
Asteraceae	Ligularia_sagitta	0.727	Hp	Ane	Entom	5	4	4	3
Asteraceae	Ligularia_sagitta	1.14	Hp	Ane	Entom	5	2	4	2
Asteraceae	Ligularia_sagitta	1.102	Hp	Ane	Entom	5	2	4	2
Asteraceae	Ligularia_sagitta	0.724	Hp	Ane	Entom	4	3	3	2
Asteraceae	Ligularia_sagitta	0.543	Hp	Ane	Entom	4	3	3	2
Asteraceae	Ligularia_sagitta	0.592	Hp	Ane	Entom	5	3	3	3
Asteraceae	Ligularia_sagitta	0.746	Hp	Ane	Entom	5	3	3	3
Asteraceae	Ligularia_sagitta	0.624	Hp	Ane	Entom	5	3	4	3
Asteraceae	Ligularia_sagitta	0.658	Hp	Ane	Entom	4	3	3	3
Asteraceae	Ligularia_sagitta	0.659	Hp	Ane	Entom	5	3	3	2
Asteraceae	Ligularia_sagitta	0.867	Hp	Ane	Entom	4	3	3	2
Asteraceae	Ligularia_sagitta	0.98	Hp	Ane	Entom	5	3	3	1
Asteraceae	Sonchus_arvensis	0.342	Hp	Ane	Entom	5	3	5	5
Asteraceae	Sonchus_arvensis	0.354	Hp	Ane	Entom	5	2	5	5
Asteraceae	Sonchus_arvensis	0.376	Hp	Ane	Entom	5	3	5	5
Asteraceae	Sonchus_arvensis	0.395	Hp	Ane	Entom	5	2	5	4
Asteraceae	Sonchus_arvensis	0.546	Hp	Ane	Entom	5	2	5	3
Asteraceae	Sonchus_arvensis	0.42	Hp	Ane	Entom	5	3	5	3
Asteraceae	Sonchus_arvensis	0.325	Hp	Ane	Entom	5	3	5	3
Asteraceae	Sonchus_arvensis	0.411	Hp	Ane	Entom	5	3	5	3
Asteraceae	Anaphalis_latialata	0.064	Hp	Ane	Entom	4	3	3	5
Asteraceae	Anaphalis_latialata	0.082	Hp	Ane	Entom	5	2	4	4
Asteraceae	Anaphalis_latialata	0.086	Hp	Ane	Entom	5	2	4	4
Asteraceae	Anaphalis_latialata	0.095	Hp	Ane	Entom	4	3	3	4
Asteraceae	Anaphalis_latialata	0.077	Hp	Ane	Entom	5	2	4	3
Asteraceae	Anaphalis_latialata	0.064	Hp	Ane	Entom	4	3	3	3
Asteraceae	Anaphalis_latialata	0.065	Hp	Ane	Entom	4	3	3	2
Asteraceae	Cirsium_shansiense	6.667	Hp	Ane	Entom	5	3	4	3
Asteraceae	Cirsium_shansiense	2.818	Hp	Ane	Entom	5	3	5	3
Asteraceae	Cirsium_shansiense	4.25	Hp	Ane	Entom	5	3	5	3
Asteraceae	Cirsium_shansiense	4.397	Hp	Ane	Entom	5	2	3	3
Asteraceae	Cirsium_shansiense	2.636	Hp	Ane	Entom	5	4	4	2
Asteraceae	Cirsium_shansiense	5.215	Hp	Ane	Entom	5	3	3	2
Asteraceae	Cirsium_shansiense	3.833	Hp	Ane	Entom	5	3	5	2
Asteraceae	Cirsium_shansiense	3.46	Hp	Ane	Entom	5	3	5	1
Asteraceae	Cirsium_shansiense	3.655	Hp	Ane	Entom	5	4	3	1
Asteraceae	Cirsium_leo	3.167	Hp	Ane	Entom	4	3	4	5
Asteraceae	Cirsium_leo	2.717	Hp	Ane	Entom	5	3	5	5
Asteraceae	Cirsium_leo	3.675	Hp	Ane	Entom	4	2	4	3
Asteraceae	Cirsium_leo	3.731	Hp	Ane	Entom	5	3	5	2
Asteraceae	Cirsium_leo	4.39	Hp	Ane	Entom	5	3	3	2
Asteraceae	Cirsium_leo	4.699	Hp	Ane	Entom	4	3	3	2
Asteraceae	Cirsium_leo	3.21	Hp	Ane	Entom	5	2	4	1
Asteraceae	Cirsium_leo	3.146	Hp	Ane	Entom	5	3	3	1
Asteraceae	Heteropappus_gouldii	0.357	Hp	Ane	Entom	5	3	3	2
Asteraceae	Heteropappus_gouldii	0.343	Hp	Ane	Entom	5	2	3	4
Asteraceae	Heteropappus_gouldii	0.249	Hp	Ane	Entom	5	3	3	3
Asteraceae	Heteropappus_gouldii	0.298	Hp	Ane	Entom	5	3	3	3
Asteraceae	Heteropappus_gouldii	0.225	Hp	Ane	Entom	5	3	5	3
Asteraceae	Heteropappus_gouldii	0.287	Hp	Ane	Entom	5	3	3	3
Asteraceae	Heteropappus_gouldii	0.328	Hp	Ane	Entom	4	2	3	3
Asteraceae	Heteropappus_gouldii	0.319	Hp	Ane	Entom	5	3	3	2
Asteraceae	Heteropappus_gouldii	0.339	Hp	Ane	Entom	5	1	4	2
Asteraceae	Heteropappus_gouldii	0.34	Hp	Ane	Entom	5	3	3	2
Asteraceae	Heteropappus_gouldii	0.281	Hp	Ane	Entom	5	2	3	2
Asteraceae	Heteropappus_gouldii	0.419	Hp	Ane	Entom	5	3	4	2
Asteraceae	Heteropappus_gouldii	0.345	Hp	Ane	Entom	5	2	3	1
Asteraceae	Saussurea_sylvatica	2.514	Hp	Ane	Entom	3	3	2	2
Asteraceae	Saussurea_sylvatica	2.268	Hp	Ane	Entom	4	3	3	1
Asteraceae	Saussurea_sylvatica	2.294	Hp	Ane	Entom	3	3	3	1
Asteraceae	Saussurea_sylvatica	2.698	Hp	Ane	Entom	4	3	3	1
Asteraceae	Saussurea_sylvatica	1.995	Hp	Ane	Entom	3	3	2	1
Asteraceae	Saussurea_sylvatica	2.063	Hp	Ane	Entom	4	3	3	1
Asteraceae	Saussurea_sylvatica	1.9	Hp	Ane	Entom	3	3	3	1
Asteraceae	Saussurea_sylvatica	1.973	Hp	Ane	Entom	4	3	3	1
Asteraceae	Anaphalis_hancockii	0.064	Hp	Ane	Entom	4	3	3	3
Asteraceae	Anaphalis_hancockii	0.144	Hp	Ane	Entom	5	3	3	3
Asteraceae	Anaphalis_hancockii	0.125	Hp	Ane	Entom	5	3	3	3
Asteraceae	Anaphalis_hancockii	0.164	Hp	Ane	Entom	4	3	3	3
Asteraceae	Anaphalis_hancockii	0.166	Hp	Ane	Entom	5	4	3	2
Asteraceae	Anaphalis_hancockii	0.092	Hp	Ane	Entom	4	3	3	2
Asteraceae	Anaphalis_hancockii	0.133	Hp	Ane	Entom	5	3	3	2
Asteraceae	Anaphalis_hancockii	0.132	Hp	Ane	Entom	5	3	3	2
Asteraceae	Anaphalis_hancockii	0.143	Hp	Ane	Entom	4	5	2	2
Asteraceae	Anaphalis_hancockii	0.169	Hp	Ane	Entom	5	3	3	2
Asteraceae	Anaphalis_hancockii	0.071	Hp	Ane	Entom	5	4	2	2
Asteraceae	Anaphalis_hancockii	0.162	Hp	Ane	Entom	5	3	4	1
Asteraceae	Saussurea_epilobiodes	0.848	Hp	Ane	Entom	3	3	3	3
Asteraceae	Saussurea_epilobiodes	1.185	Hp	Ane	Entom	4	3	3	3
Asteraceae	Saussurea_epilobiodes	0.685	Hp	Ane	Entom	3	3	2	2
Asteraceae	Saussurea_epilobiodes	1.169	Hp	Ane	Entom	4	3	3	2
Asteraceae	Saussurea_epilobiodes	1.214	Hp	Ane	Entom	4	3	3	1
Asteraceae	Saussurea_epilobiodes	1.17	Hp	Ane	Entom	3	3	2	1
Asteraceae	Saussurea_epilobiodes	1.469	Hp	Ane	Entom	4	4	2	1
Asteraceae	Saussurea_epilobiodes	1.367	Hp	Ane	Entom	4	3	3	1
Asteraceae	Saussurea_epilobiodes	1.309	Hp	Ane	Entom	4	3	3	1
Asteraceae	Saussurea_epilobiodes	0.872	Hp	Ane	Entom	3	3	2	1
Asteraceae	Saussurea_epilobiodes	1.285	Hp	Ane	Entom	4	3	3	1
Asteraceae	Ajania_salicifolia	0.148	Hp	Aut	Entom	3	4	2	4
Asteraceae	Ajania_salicifolia	0.163	Hp	Aut	Entom	3	3	3	4
Asteraceae	Ajania_salicifolia	0.214	Hp	Aut	Entom	5	3	4	4
Asteraceae	Ajania_salicifolia	0.224	Hp	Aut	Entom	5	3	4	3
Asteraceae	Ajania_salicifolia	0.191	Hp	Aut	Entom	3	3	3	3
Asteraceae	Ajania_salicifolia	0.187	Hp	Aut	Entom	3	3	3	3
Asteraceae	Ajania_salicifolia	0.311	Hp	Aut	Entom	4	3	3	2
Asteraceae	Ajania_salicifolia	0.222	Hp	Aut	Entom	4	3	3	2
Asteraceae	Ajania_salicifolia	0.316	Hp	Aut	Entom	4	3	3	1
Asteraceae	Ajania_salicifolia	0.284	Hp	Aut	Entom	4	3	3	4
Asteraceae	Picris_japonica	1.198	Hp	Ane	Entom	5	3	5	5
Asteraceae	Picris_japonica	1.285	Hp	Ane	Entom	5	3	4	5
Asteraceae	Picris_japonica	1.001	Hp	Ane	Entom	5	2	4	5
Asteraceae	Picris_japonica	1.261	Hp	Ane	Entom	4	3	4	5
Asteraceae	Picris_japonica	1.251	Hp	Ane	Entom	5	2	5	4
Asteraceae	Picris_japonica	1.617	Hp	Ane	Entom	5	3	5	4
Asteraceae	Picris_japonica	1.375	Hp	Ane	Entom	5	3	4	4
Asteraceae	Picris_japonica	1.432	Hp	Ane	Entom	4	2	4	3
Asteraceae	Picris_japonica	1.65	Hp	Ane	Entom	5	3	5	3
Asteraceae	Picris_japonica	1.414	Hp	Ane	Entom	5	3	3	3
Asteraceae	Picris_japonica	1.362	Hp	Ane	Entom	5	3	3	3
Asteraceae	Picris_japonica	1.336	Hp	Ane	Entom	5	2	4	3
Asteraceae	Picris_japonica	1.205	Hp	Ane	Entom	5	3	3	2
Asteraceae	Picris_japonica	2.212	Hp	Ane	Entom	5	3	4	1
Asteraceae	Artemisia_vestita	0.16	Hp	Ane	Entom	5	3	5	5
Asteraceae	Artemisia_vestita	0.098	Hp	Ane	Entom	5	3	5	4
Asteraceae	Artemisia_vestita	0.159	Hp	Ane	Entom	4	3	4	4
Asteraceae	Artemisia_vestita	0.135	Hp	Ane	Entom	5	2	4	4
Asteraceae	Artemisia_vestita	0.116	Hp	Ane	Entom	5	2	4	4
Asteraceae	Artemisia_vestita	0.158	Hp	Ane	Entom	5	2	4	3
Asteraceae	Artemisia_vestita	0.137	Hp	Ane	Entom	5	2	4	3
Asteraceae	Artemisia_vestita	0.141	Hp	Ane	Entom	5	3	5	3
Asteraceae	Artemisia_vestita	0.194	Hp	Ane	Entom	5	3	5	2
Asteraceae	Leontopodium_calocephalum	0.098	Hp	Ane	Entom	5	3	3	3
Asteraceae	Leontopodium_calocephalum	0.105	Hp	Ane	Entom	4	3	3	2
Asteraceae	Leontopodium_calocephalum	0.12	Hp	Ane	Entom	5	4	3	2
Asteraceae	Leontopodium_calocephalum	0.107	Hp	Ane	Entom	4	3	2	2
Asteraceae	Leontopodium_calocephalum	0.093	Hp	Ane	Entom	4	4	3	1
Asteraceae	Leontopodium_calocephalum	0.106	Hp	Ane	Entom	5	3	3	1
Asteraceae	Leontopodium_calocephalum	0.142	Hp	Ane	Entom	5	3	3	1
Asteraceae	Leontopodium_calocephalum	0.121	Hp	Ane	Entom	5	3	4	1
Asteraceae	Artemisia_mongolica	0.083	Hp	Ane	Entom	4	3	3	4
Asteraceae	Artemisia_mongolica	0.189	Hp	Ane	Entom	5	3	3	3
Asteraceae	Artemisia_mongolica	0.106	Hp	Ane	Entom	5	3	3	3
Asteraceae	Artemisia_mongolica	0.146	Hp	Ane	Entom	4	3	3	2
Asteraceae	Artemisia_mongolica	0.131	Hp	Ane	Entom	5	3	3	2
Asteraceae	Artemisia_mongolica	0.136	Hp	Ane	Entom	5	2	4	2
Asteraceae	Artemisia_mongolica	0.105	Hp	Ane	Entom	4	3	3	2
Asteraceae	Artemisia_mongolica	0.117	Hp	Ane	Entom	4	4	3	1
Asteraceae	Arctium_lappa	13.589	Hp	Ect	Entom	5	3	5	5
Asteraceae	Arctium_lappa	11.548	Hp	Ect	Entom	5	2	4	5
Asteraceae	Arctium_lappa	10.565	Hp	Ect	Entom	5	3	5	5
Asteraceae	Arctium_lappa	14.9	Hp	Ect	Entom	5	3	5	4
Asteraceae	Arctium_lappa	11.558	Hp	Ect	Entom	5	3	5	4
Asteraceae	Arctium_lappa	10.366	Hp	Ect	Entom	5	2	5	4
Asteraceae	Arctium_lappa	12.94	Hp	Ect	Entom	5	3	5	4
Asteraceae	Arctium_lappa	11.617	Hp	Ect	Entom	4	3	4	4
Asteraceae	Arctium_lappa	11.269	Hp	Ect	Entom	5	2	5	3
Asteraceae	Arctium_lappa	10.347	Hp	Ect	Entom	4	3	4	3
Asteraceae	Arctium_lappa	16.869	Hp	Ect	Entom	5	3	5	3
Asteraceae	Artemisia_dubia	0.168	Hp	Ane	Entom	5	3	5	5
Asteraceae	Artemisia_dubia	0.121	Hp	Ane	Entom	5	3	5	5
Asteraceae	Artemisia_dubia	0.127	Hp	Ane	Entom	5	2	4	5
Asteraceae	Artemisia_dubia	0.077	Hp	Ane	Entom	5	3	5	4
Asteraceae	Artemisia_dubia	0.097	Hp	Ane	Entom	4	2	4	4
Asteraceae	Artemisia_dubia	0.148	Hp	Ane	Entom	5	2	4	3
Asteraceae	Artemisia_dubia	0.107	Hp	Ane	Entom	4	3	4	3
Asteraceae	Artemisia_dubia	0.085	Hp	Ane	Entom	5	3	5	3
Asteraceae	Artemisia_dubia	0.086	Hp	Ane	Entom	5	3	5	3
Asteraceae	Taraxacum_mongolicum	0.263	Hp	Ane	Entom	4	3	3	5
Asteraceae	Taraxacum_mongolicum	0.491	Hp	Ane	Entom	5	3	5	4
Asteraceae	Taraxacum_mongolicum	0.606	Hp	Ane	Entom	5	3	3	3
Asteraceae	Taraxacum_mongolicum	0.551	Hp	Ane	Entom	5	3	4	3
Asteraceae	Taraxacum_mongolicum	0.535	Hp	Ane	Entom	5	3	5	3
Asteraceae	Taraxacum_mongolicum	0.525	Hp	Ane	Entom	5	3	3	3
Asteraceae	Taraxacum_mongolicum	0.322	Hp	Ane	Entom	5	2	4	3
Asteraceae	Taraxacum_mongolicum	0.264	Hp	Ane	Entom	5	3	3	2
Asteraceae	Aster_flaccidus	0.385	Hp	Ane	Entom	5	3	4	4
Asteraceae	Aster_flaccidus	0.342	Hp	Ane	Entom	5	3	5	3
Asteraceae	Aster_flaccidus	0.314	Hp	Ane	Entom	4	3	3	3
Asteraceae	Aster_flaccidus	0.236	Hp	Ane	Entom	4	3	3	3
Asteraceae	Aster_flaccidus	0.317	Hp	Ane	Entom	5	3	3	2
Asteraceae	Aster_flaccidus	0.298	Hp	Ane	Entom	4	4	3	2
Asteraceae	Aster_flaccidus	0.381	Hp	Ane	Entom	5	3	3	2
Asteraceae	Aster_flaccidus	0.251	Hp	Ane	Entom	4	3	3	2
Asteraceae	Aster_flaccidus	0.323	Hp	Ane	Entom	4	4	3	2
Asteraceae	Aster_flaccidus	0.516	Hp	Ane	Entom	5	3	3	1
Asteraceae	Aster_flaccidus	0.42	Hp	Ane	Entom	5	3	3	1
Asteraceae	Anaphalis_lactea	0.138	Hp	Ane	Entom	4	3	3	4
Asteraceae	Anaphalis_lactea	0.103	Hp	Ane	Entom	5	3	5	3
Asteraceae	Anaphalis_lactea	0.133	Hp	Ane	Entom	5	3	3	3
Asteraceae	Anaphalis_lactea	0.105	Hp	Ane	Entom	5	3	4	3
Asteraceae	Anaphalis_lactea	0.24	Hp	Ane	Entom	5	3	3	3
Asteraceae	Anaphalis_lactea	0.108	Hp	Ane	Entom	4	4	3	2
Asteraceae	Anaphalis_lactea	0.147	Hp	Ane	Entom	5	3	3	2
Asteraceae	Anaphalis_lactea	0.211	Hp	Ane	Entom	5	3	5	2
Asteraceae	Anaphalis_lactea	0.104	Hp	Ane	Entom	5	4	3	2
Asteraceae	Anaphalis_lactea	0.094	Hp	Ane	Entom	5	3	3	1
Asteraceae	Anaphalis_lactea	0.105	Hp	Ane	Entom	5	3	3	1
Asteraceae	Saussurea_nigrescens	1.932	Hp	Ane	Entom	5	3	3	3
Asteraceae	Saussurea_nigrescens	1.624	Hp	Ane	Entom	5	3	3	3
Asteraceae	Saussurea_nigrescens	1.6	Hp	Ane	Entom	5	3	3	3
Asteraceae	Saussurea_nigrescens	1.827	Hp	Ane	Entom	5	3	3	3
Asteraceae	Saussurea_nigrescens	2.043	Hp	Ane	Entom	5	3	3	2
Asteraceae	Saussurea_nigrescens	1.171	Hp	Ane	Entom	4	3	2	2
Asteraceae	Saussurea_nigrescens	1.668	Hp	Ane	Entom	5	3	3	2
Asteraceae	Saussurea_nigrescens	1.546	Hp	Ane	Entom	5	3	3	2
Asteraceae	Saussurea_nigrescens	1.289	Hp	Ane	Entom	5	3	3	2
Asteraceae	Saussurea_nigrescens	2.043	Hp	Ane	Entom	4	4	3	1
Asteraceae	Saussurea_nigrescens	1.471	Hp	Ane	Entom	5	3	3	1
Asteraceae	Saussurea_nigrescens	2.03	Hp	Ane	Entom	4	3	3	1
Asteraceae	Saussurea_nigrescens	2.114	Hp	Ane	Entom	4	4	2	1
Asteraceae	Saussurea_nigrescens	1.224	Hp	Ane	Entom	5	3	3	1
Asteraceae	Saussurea_nigrescens	2.212	Hp	Ane	Entom	4	3	3	1
Asteraceae	Cacalia_deltophylla	0.814	Hp	Ane	Entom	3	3	3	4
Asteraceae	Cacalia_deltophylla	1.466	Hp	Ane	Entom	3	3	3	3
Asteraceae	Cacalia_deltophylla	1.002	Hp	Ane	Entom	3	3	4	2
Asteraceae	Cacalia_deltophylla	0.903	Hp	Ane	Entom	4	2	4	2
Asteraceae	Cacalia_deltophylla	1.647	Hp	Ane	Entom	5	3	3	2
Asteraceae	Cacalia_deltophylla	1.626	Hp	Ane	Entom	5	3	4	1
Asteraceae	Cacalia_deltophylla	0.997	Hp	Ane	Entom	3	3	3	1
Asteraceae	Cacalia_deltophylla	1.559	Hp	Ane	Entom	4	3	3	1
Asteraceae	Aster_ageratoides	0.435	Hp	Ane	Entom	4	3	3	5
Asteraceae	Aster_ageratoides	0.504	Hp	Ane	Entom	4	3	3	5
Asteraceae	Aster_ageratoides	0.448	Hp	Ane	Entom	4	3	3	5
Asteraceae	Aster_ageratoides	0.355	Hp	Ane	Entom	4	3	3	5
Asteraceae	Aster_ageratoides	0.371	Hp	Ane	Entom	5	2	5	4
Asteraceae	Aster_ageratoides	0.444	Hp	Ane	Entom	5	2	4	4
Asteraceae	Aster_ageratoides	0.379	Hp	Ane	Entom	4	3	4	4
Asteraceae	Aster_ageratoides	0.399	Hp	Ane	Entom	5	2	5	4
Asteraceae	Aster_ageratoides	0.414	Hp	Ane	Entom	4	3	3	4
Asteraceae	Aster_ageratoides	0.423	Hp	Ane	Entom	5	3	5	4
Asteraceae	Aster_ageratoides	0.485	Hp	Ane	Entom	4	3	3	3
Asteraceae	Aster_ageratoides	0.436	Hp	Ane	Entom	4	3	3	3
Asteraceae	Artemisia_desertorum	0.161	Hp	Ane	Entom	5	3	3	3
Asteraceae	Artemisia_desertorum	0.195	Hp	Ane	Entom	5	2	3	3
Asteraceae	Artemisia_desertorum	0.263	Hp	Ane	Entom	5	2	3	3
Asteraceae	Artemisia_desertorum	0.175	Hp	Ane	Entom	5	3	4	3
Asteraceae	Artemisia_desertorum	0.248	Hp	Ane	Entom	5	1	5	2
Asteraceae	Artemisia_desertorum	0.348	Hp	Ane	Entom	5	1	5	2
Asteraceae	Artemisia_desertorum	0.233	Hp	Ane	Entom	5	1	4	2
Asteraceae	Artemisia_desertorum	0.45	Hp	Ane	Entom	5	1	4	2
Asteraceae	Artemisia_desertorum	0.186	Hp	Ane	Entom	4	3	3	4
Asteraceae	Artemisia_desertorum	0.227	Hp	Ane	Entom	5	3	3	2
Asteraceae	Artemisia_desertorum	0.259	Hp	Ane	Entom	4	3	3	1
Asteraceae	Senecio_tianshanicus	0.437	Hp	Ane	Entom	5	2	4	3
Asteraceae	Senecio_tianshanicus	0.458	Hp	Ane	Entom	5	2	5	3
Asteraceae	Senecio_tianshanicus	0.437	Hp	Ane	Entom	5	3	5	3
Asteraceae	Senecio_tianshanicus	0.555	Hp	Ane	Entom	4	3	3	3
Asteraceae	Senecio_tianshanicus	0.411	Hp	Ane	Entom	5	3	3	3
Asteraceae	Senecio_tianshanicus	0.55	Hp	Ane	Entom	5	3	3	3
Asteraceae	Senecio_tianshanicus	0.427	Hp	Ane	Entom	5	3	4	2
Asteraceae	Senecio_tianshanicus	0.593	Hp	Ane	Entom	5	2	4	2
Asteraceae	Senecio_tianshanicus	0.642	Hp	Ane	Entom	4	3	3	1
Asteraceae	Saussurea_przewalskii	3.271	Hp	Ane	Entom	4	3	3	2
Asteraceae	Saussurea_przewalskii	3.372	Hp	Ane	Entom	4	3	3	2
Asteraceae	Saussurea_przewalskii	2.534	Hp	Ane	Entom	3	3	3	1
Asteraceae	Saussurea_przewalskii	2.085	Hp	Ane	Entom	4	3	3	1
Asteraceae	Saussurea_przewalskii	2.415	Hp	Ane	Entom	4	3	3	1
Asteraceae	Saussurea_przewalskii	2.434	Hp	Ane	Entom	4	3	3	1
Asteraceae	Saussurea_przewalskii	2.672	Hp	Ane	Entom	3	3	3	1
Asteraceae	Saussurea_przewalskii	3.136	Hp	Ane	Entom	4	4	4	2
Asteraceae	Ajania_tenuifolia	0.14	Hp	Aut	Entom	5	3	3	3
Asteraceae	Ajania_tenuifolia	0.18	Hp	Aut	Entom	4	3	3	3
Asteraceae	Ajania_tenuifolia	0.093	Hp	Aut	Entom	4	3	3	2
Asteraceae	Ajania_tenuifolia	0.128	Hp	Aut	Entom	5	3	3	2
Asteraceae	Ajania_tenuifolia	0.066	Hp	Aut	Entom	4	3	3	5
Asteraceae	Ajania_tenuifolia	0.115	Hp	Aut	Entom	5	3	4	3
Asteraceae	Ajania_tenuifolia	0.084	Hp	Aut	Entom	5	2	5	3
Asteraceae	Ajania_tenuifolia	0.177	Hp	Aut	Entom	5	3	3	3
Asteraceae	Ajania_tenuifolia	0.089	Hp	Aut	Entom	4	3	3	3
Asteraceae	Ajania_tenuifolia	0.081	Hp	Aut	Entom	5	3	3	2
Asteraceae	Ajania_tenuifolia	0.117	Hp	Aut	Entom	5	4	3	2
Asteraceae	Ajania_tenuifolia	0.109	Hp	Aut	Entom	5	3	3	2
Asteraceae	Ajania_tenuifolia	0.126	Hp	Aut	Entom	5	2	4	2
Asteraceae	Ajania_tenuifolia	0.114	Hp	Aut	Entom	5	3	4	2
Asteraceae	Ajania_tenuifolia	0.138	Hp	Aut	Entom	5	2	5	1
Asteraceae	Ajania_tenuifolia	0.12	Hp	Aut	Entom	5	4	4	1
Asteraceae	Leontopodium_haplophylloides	0.077	Hp	Ane	Entom	5	3	5	3
Asteraceae	Leontopodium_haplophylloides	0.055	Hp	Ane	Entom	5	4	4	3
Asteraceae	Leontopodium_haplophylloides	0.097	Hp	Ane	Entom	5	3	3	3
Asteraceae	Leontopodium_haplophylloides	0.091	Hp	Ane	Entom	5	3	4	3
Asteraceae	Leontopodium_haplophylloides	0.101	Hp	Ane	Entom	3	4	2	3
Asteraceae	Leontopodium_haplophylloides	0.093	Hp	Ane	Entom	5	3	3	2
Asteraceae	Leontopodium_haplophylloides	0.08	Hp	Ane	Entom	5	3	3	2
Asteraceae	Leontopodium_haplophylloides	0.039	Hp	Ane	Entom	4	3	3	2
Asteraceae	Leontopodium_haplophylloides	0.124	Hp	Ane	Entom	5	3	3	2
Asteraceae	Leontopodium_haplophylloides	0.114	Hp	Ane	Entom	5	3	3	2
Asteraceae	Leontopodium_haplophylloides	0.104	Hp	Ane	Entom	5	4	3	2
Asteraceae	Leontopodium_haplophylloides	0.072	Hp	Ane	Entom	4	4	3	1
Asteraceae	Leontopodium_haplophylloides	0.117	Hp	Ane	Entom	5	3	3	1
Asteraceae	Leontopodium_haplophylloides	0.093	Hp	Ane	Entom	4	3	3	1
Asteraceae	Conyza_canadensis	0.047	An	Ane	Entom	5	4	4	5
Asteraceae	Conyza_canadensis	0.037	An	Ane	Entom	5	3	5	5
Asteraceae	Conyza_canadensis	0.036	An	Ane	Entom	5	2	4	5
Asteraceae	Conyza_canadensis	0.045	An	Ane	Entom	5	3	5	5
Asteraceae	Conyza_canadensis	0.042	An	Ane	Entom	5	2	4	5
Asteraceae	Conyza_canadensis	0.065	An	Ane	Entom	5	3	5	5
Asteraceae	Conyza_canadensis	0.064	An	Ane	Entom	5	3	5	4
Asteraceae	Conyza_canadensis	0.055	An	Ane	Entom	5	3	5	4
Asteraceae	Saussurea_parviflora	1.177	Hp	Ane	Entom	4	3	3	5
Asteraceae	Saussurea_parviflora	1.36	Hp	Ane	Entom	3	3	3	5
Asteraceae	Saussurea_parviflora	2.408	Hp	Ane	Entom	4	3	3	5
Asteraceae	Saussurea_parviflora	1.43	Hp	Ane	Entom	4	3	3	5
Asteraceae	Saussurea_parviflora	1.082	Hp	Ane	Entom	5	3	5	4
Asteraceae	Saussurea_parviflora	1.203	Hp	Ane	Entom	5	3	4	4
Asteraceae	Saussurea_parviflora	1.217	Hp	Ane	Entom	5	3	5	4
Asteraceae	Saussurea_parviflora	1.857	Hp	Ane	Entom	4	3	3	4
Asteraceae	Saussurea_parviflora	1.44	Hp	Ane	Entom	4	3	3	3
Asteraceae	Saussurea_parviflora	1.345	Hp	Ane	Entom	4	3	3	3
Asteraceae	Saussurea_parviflora	1.143	Hp	Ane	Entom	5	3	4	3
Asteraceae	Saussurea_parviflora	1.641	Hp	Ane	Entom	5	3	5	3
Asteraceae	Saussurea_parviflora	1.728	Hp	Ane	Entom	5	3	5	3
Asteraceae	Saussurea_parviflora	1.439	Hp	Ane	Entom	5	2	4	3
Asteraceae	Saussurea_parviflora	0.897	Hp	Ane	Entom	5	2	4	3
Asteraceae	Saussurea_parviflora	1.205	Hp	Ane	Entom	4	3	3	3
Asteraceae	Saussurea_parviflora	1.148	Hp	Ane	Entom	5	3	3	2
Asteraceae	Leontopodium_souliei	0.082	Hp	Ane	Entom	5	3	3	3
Asteraceae	Leontopodium_souliei	0.077	Hp	Ane	Entom	5	3	3	3
Asteraceae	Leontopodium_souliei	0.121	Hp	Ane	Entom	5	3	4	3
Asteraceae	Leontopodium_souliei	0.082	Hp	Ane	Entom	5	4	3	3
Asteraceae	Leontopodium_souliei	0.079	Hp	Ane	Entom	5	3	4	3
Asteraceae	Leontopodium_souliei	0.077	Hp	Ane	Entom	3	3	2	3
Asteraceae	Leontopodium_souliei	0.08	Hp	Ane	Entom	5	2	3	2
Asteraceae	Leontopodium_souliei	0.077	Hp	Ane	Entom	5	3	3	2
Asteraceae	Leontopodium_souliei	0.061	Hp	Ane	Entom	4	4	3	2
Asteraceae	Leontopodium_souliei	0.111	Hp	Ane	Entom	4	3	3	2
Asteraceae	Leontopodium_souliei	0.079	Hp	Ane	Entom	5	4	3	2
Asteraceae	Leontopodium_souliei	0.077	Hp	Ane	Entom	4	4	3	1
Asteraceae	Leontopodium_souliei	0.113	Hp	Ane	Entom	5	4	2	1
Asteraceae	Leontopodium_souliei	0.064	Hp	Ane	Entom	5	3	3	1
Asteraceae	Leontopodium_souliei	0.154	Hp	Ane	Entom	5	3	3	1
Asteraceae	Leontopodium_souliei	0.116	Hp	Ane	Entom	5	3	3	1
Asteraceae	Leontopodium_souliei	0.14	Hp	Ane	Entom	5	4	2	1
Asteraceae	Heteropappus_crenatifolius	0.349	An	Ane	Entom	5	2	5	5
Asteraceae	Heteropappus_crenatifolius	0.358	An	Ane	Entom	5	3	4	5
Asteraceae	Heteropappus_crenatifolius	0.343	An	Ane	Entom	5	2	4	4
Asteraceae	Heteropappus_crenatifolius	0.438	An	Ane	Entom	5	2	5	4
Asteraceae	Heteropappus_crenatifolius	0.528	An	Ane	Entom	4	3	3	4
Asteraceae	Heteropappus_crenatifolius	0.345	An	Ane	Entom	5	3	3	4
Asteraceae	Heteropappus_crenatifolius	0.513	An	Ane	Entom	5	2	5	4
Asteraceae	Heteropappus_crenatifolius	0.537	An	Ane	Entom	5	2	5	4
Asteraceae	Heteropappus_crenatifolius	0.388	An	Ane	Entom	5	2	4	4
Asteraceae	Heteropappus_crenatifolius	0.348	An	Ane	Entom	5	2	4	4
Asteraceae	Heteropappus_crenatifolius	0.473	An	Ane	Entom	4	3	3	4
Asteraceae	Heteropappus_crenatifolius	0.377	An	Ane	Entom	5	2	4	3
Asteraceae	Heteropappus_crenatifolius	0.509	An	Ane	Entom	4	3	4	3
Asteraceae	Aster_souliei	0.464	Hp	Ane	Entom	5	3	3	4
Asteraceae	Aster_souliei	0.675	Hp	Ane	Entom	5	3	3	3
Asteraceae	Aster_souliei	0.491	Hp	Ane	Entom	5	3	3	3
Asteraceae	Aster_souliei	0.415	Hp	Ane	Entom	4	3	3	3
Asteraceae	Aster_souliei	0.443	Hp	Ane	Entom	5	3	4	3
Asteraceae	Aster_souliei	0.654	Hp	Ane	Entom	4	3	3	2
Asteraceae	Aster_souliei	0.728	Hp	Ane	Entom	5	3	3	2
Asteraceae	Aster_souliei	0.856	Hp	Ane	Entom	5	4	3	2
Asteraceae	Aster_souliei	0.731	Hp	Ane	Entom	5	3	3	2
Asteraceae	Aster_souliei	0.649	Hp	Ane	Entom	5	3	3	1
Asteraceae	Aster_souliei	0.487	Hp	Ane	Entom	5	3	2	1
Asteraceae	Aster_souliei	0.642	Hp	Ane	Entom	5	3	3	1
Asteraceae	Aster_souliei	0.727	Hp	Ane	Entom	5	3	3	1
Asteraceae	Aster_souliei	0.729	Hp	Ane	Entom	5	3	3	1
Asteraceae	Serratula_strangulata	5.535	Hp	Aut	Entom	4	3	3	5
Asteraceae	Serratula_strangulata	5.305	Hp	Aut	Entom	5	2	4	5
Asteraceae	Serratula_strangulata	6.186	Hp	Aut	Entom	5	3	4	5
Asteraceae	Serratula_strangulata	8.194	Hp	Aut	Entom	5	2	5	4
Asteraceae	Serratula_strangulata	6.572	Hp	Aut	Entom	5	2	5	3
Asteraceae	Serratula_strangulata	7.65	Hp	Aut	Entom	5	2	4	3
Asteraceae	Serratula_strangulata	7.029	Hp	Aut	Entom	4	3	4	3
Asteraceae	Serratula_strangulata	8.685	Hp	Aut	Entom	4	2	4	3
Asteraceae	Saussurea_hieracioides	1.544	Hp	Ane	Entom	4	3	3	3
Asteraceae	Saussurea_hieracioides	2.127	Hp	Ane	Entom	5	2	4	3
Asteraceae	Saussurea_hieracioides	1.791	Hp	Ane	Entom	5	3	3	3
Asteraceae	Saussurea_hieracioides	1.561	Hp	Ane	Entom	5	3	3	2
Asteraceae	Saussurea_hieracioides	2.774	Hp	Ane	Entom	4	3	3	2
Asteraceae	Saussurea_hieracioides	1.303	Hp	Ane	Entom	5	3	3	2
Asteraceae	Saussurea_hieracioides	2.134	Hp	Ane	Entom	5	3	3	2
Asteraceae	Saussurea_hieracioides	1.719	Hp	Ane	Entom	5	3	3	2
Asteraceae	Saussurea_hieracioides	2.038	Hp	Ane	Entom	4	3	3	1
Asteraceae	Saussurea_hieracioides	2.374	Hp	Ane	Entom	4	3	3	1
Asteraceae	Saussurea_hieracioides	1.333	Hp	Ane	Entom	4	3	3	1
Asteraceae	Saussurea_hieracioides	2.421	Hp	Ane	Entom	5	3	3	1
Asteraceae	Ligularia_przewalskii	1.383	Hp	Ane	Entom	5	3	4	5
Asteraceae	Ligularia_przewalskii	1.733	Hp	Ane	Entom	5	4	3	5
Asteraceae	Ligularia_przewalskii	1.805	Hp	Ane	Entom	4	3	3	4
Asteraceae	Ligularia_przewalskii	1.456	Hp	Ane	Entom	5	3	3	4
Asteraceae	Ligularia_przewalskii	0.964	Hp	Ane	Entom	5	3	4	3
Asteraceae	Ligularia_przewalskii	1.37	Hp	Ane	Entom	4	3	3	3
Asteraceae	Ligularia_przewalskii	1.067	Hp	Ane	Entom	5	3	4	3
Asteraceae	Ligularia_przewalskii	1.158	Hp	Ane	Entom	5	3	3	3
Asteraceae	Ligularia_przewalskii	0.896	Hp	Ane	Entom	5	3	3	3
Asteraceae	Ligularia_przewalskii	0.987	Hp	Ane	Entom	4	4	3	3
Asteraceae	Ligularia_przewalskii	1.292	Hp	Ane	Entom	4	3	3	3
Asteraceae	Ligularia_przewalskii	1.23	Hp	Ane	Entom	4	3	3	2
Asteraceae	Ligularia_przewalskii	1.692	Hp	Ane	Entom	5	3	3	2
Asteraceae	Ligularia_przewalskii	0.635	Hp	Ane	Entom	4	3	3	1
Asteraceae	Aster_diplostephioides	0.779	Hp	Ane	Entom	4	3	3	3
Asteraceae	Aster_diplostephioides	0.813	Hp	Ane	Entom	5	4	4	3
Asteraceae	Aster_diplostephioides	0.751	Hp	Ane	Entom	4	3	3	3
Asteraceae	Aster_diplostephioides	0.481	Hp	Ane	Entom	4	3	3	2
Asteraceae	Aster_diplostephioides	0.663	Hp	Ane	Entom	4	3	3	2
Asteraceae	Aster_diplostephioides	0.691	Hp	Ane	Entom	5	4	3	2
Asteraceae	Aster_diplostephioides	0.704	Hp	Ane	Entom	5	3	3	2
Asteraceae	Aster_diplostephioides	0.596	Hp	Ane	Entom	5	3	3	2
Asteraceae	Aster_diplostephioides	0.577	Hp	Ane	Entom	4	3	3	2
Asteraceae	Aster_diplostephioides	0.741	Hp	Ane	Entom	5	3	3	2
Asteraceae	Aster_diplostephioides	0.582	Hp	Ane	Entom	5	3	3	2
Asteraceae	Aster_diplostephioides	0.458	Hp	Ane	Entom	4	3	2	1
Asteraceae	Aster_diplostephioides	0.832	Hp	Ane	Entom	5	4	3	1
Asteraceae	Aster_diplostephioides	0.525	Hp	Ane	Entom	4	3	3	1
Asteraceae	Aster_diplostephioides	0.581	Hp	Ane	Entom	5	3	3	1
Asteraceae	Anaphalis_margaritacea	0.055	Hp	Ane	Entom	4	3	3	4
Asteraceae	Anaphalis_margaritacea	0.064	Hp	Ane	Entom	4	2	4	4
Asteraceae	Anaphalis_margaritacea	0.065	Hp	Ane	Entom	4	3	3	4
Asteraceae	Anaphalis_margaritacea	0.062	Hp	Ane	Entom	5	2	5	3
Asteraceae	Anaphalis_margaritacea	0.059	Hp	Ane	Entom	5	2	4	3
Asteraceae	Anaphalis_margaritacea	0.059	Hp	Ane	Entom	4	3	4	3
Asteraceae	Anaphalis_margaritacea	0.079	Hp	Ane	Entom	5	2	5	2
Asteraceae	Anaphalis_margaritacea	0.139	Hp	Ane	Entom	5	3	4	2
Asteraceae	Artemisia_scoparia	0.042	Hp	Ane	Entom	5	3	5	4
Asteraceae	Artemisia_scoparia	0.034	Hp	Ane	Entom	5	2	4	4
Asteraceae	Artemisia_scoparia	0.035	Hp	Ane	Entom	5	2	4	4
Asteraceae	Artemisia_scoparia	0.052	Hp	Ane	Entom	5	2	4	4
Asteraceae	Artemisia_scoparia	0.03	Hp	Ane	Entom	5	2	5	3
Asteraceae	Artemisia_scoparia	0.034	Hp	Ane	Entom	5	2	5	3
Asteraceae	Artemisia_scoparia	0.046	Hp	Ane	Entom	4	3	4	3
Asteraceae	Artemisia_scoparia	0.056	Hp	Ane	Entom	5	2	5	2
Asteraceae	Artemisia_scoparia	0.033	Hp	Ane	Entom	5	2	5	2
Asteraceae	Parasenecio_roborowskii	0.884	Hp	Ane	Entom	4	3	5	5
Asteraceae	Parasenecio_roborowskii	1.006	Hp	Ane	Entom	3	3	3	5
Asteraceae	Parasenecio_roborowskii	1.392	Hp	Ane	Entom	4	3	4	5
Asteraceae	Parasenecio_roborowskii	0.935	Hp	Ane	Entom	4	3	4	5
Asteraceae	Parasenecio_roborowskii	1.304	Hp	Ane	Entom	4	2	4	5
Asteraceae	Parasenecio_roborowskii	1.084	Hp	Ane	Entom	3	3	3	4
Asteraceae	Parasenecio_roborowskii	1.024	Hp	Ane	Entom	5	3	4	4
Asteraceae	Parasenecio_roborowskii	0.871	Hp	Ane	Entom	4	3	4	4
Asteraceae	Parasenecio_roborowskii	0.979	Hp	Ane	Entom	3	3	3	3
Asteraceae	Parasenecio_roborowskii	0.8	Hp	Ane	Entom	4	3	4	3
Asteraceae	Saussurea_iodostegia	1.816	Hp	Ane	Entom	5	3	3	3
Asteraceae	Saussurea_iodostegia	1.175	Hp	Ane	Entom	4	3	2	2
Asteraceae	Saussurea_iodostegia	1.592	Hp	Ane	Entom	4	3	3	2
Asteraceae	Saussurea_iodostegia	2.356	Hp	Ane	Entom	4	3	3	2
Asteraceae	Saussurea_iodostegia	1.286	Hp	Ane	Entom	5	3	3	2
Asteraceae	Saussurea_iodostegia	1.421	Hp	Ane	Entom	4	3	2	1
Asteraceae	Saussurea_iodostegia	1.778	Hp	Ane	Entom	5	4	2	1
Asteraceae	Saussurea_iodostegia	2.287	Hp	Ane	Entom	5	4	2	1
Asteraceae	Saussurea_iodostegia	2.028	Hp	Ane	Entom	5	4	2	1
Asteraceae	Saussurea_iodostegia	1.388	Hp	Ane	Entom	5	3	3	1
Asteraceae	Saussurea_iodostegia	1.756	Hp	Ane	Entom	4	3	2	1
Asteraceae	Saussurea_iodostegia	1.421	Hp	Ane	Entom	4	3	3	1
Asteraceae	Saussurea_iodostegia	1.322	Hp	Ane	Entom	5	3	3	1
Balsaminaceae	Impatiens_noli-tangere	2.184	An	Aut	Entom	2	4	2	5
Balsaminaceae	Impatiens_noli-tangere	2.325	An	Aut	Entom	2	4	2	5
Balsaminaceae	Impatiens_noli-tangere	2.703	An	Aut	Entom	3	4	2	5
Balsaminaceae	Impatiens_noli-tangere	2.264	An	Aut	Entom	3	4	3	4
Balsaminaceae	Impatiens_noli-tangere	1.155	An	Aut	Entom	4	4	3	4
Balsaminaceae	Impatiens_noli-tangere	3.23	An	Aut	Entom	2	5	1	4
Balsaminaceae	Impatiens_noli-tangere	1.197	An	Aut	Entom	2	4	2	3
Balsaminaceae	Impatiens_noli-tangere	1.308	An	Aut	Entom	2	5	2	3
Balsaminaceae	Impatiens_noli-tangere	1.109	An	Aut	Entom	3	4	3	4
Berberidaceae	Berberis_vernae	2.984	Wp	End	Entom	3	3	3	5
Berberidaceae	Berberis_vernae	3.795	Wp	End	Entom	3	2	3	5
Berberidaceae	Berberis_vernae	4.153	Wp	End	Entom	3	3	3	5
Berberidaceae	Berberis_vernae	2.816	Wp	End	Entom	3	2	4	4
Berberidaceae	Berberis_vernae	2.638	Wp	End	Entom	3	3	3	4
Berberidaceae	Berberis_vernae	3.444	Wp	End	Entom	2	4	3	3
Berberidaceae	Berberis_vernae	3.464	Wp	End	Entom	3	3	4	3
Berberidaceae	Berberis_vernae	2.573	Wp	End	Entom	3	2	3	3
Berberidaceae	Berberis_vernae	3.559	Wp	End	Entom	3	2	3	3
Berberidaceae	Berberis_vernae	3.394	Wp	End	Entom	2	3	2	3
Berberidaceae	Berberis_vernae	3.292	Wp	End	Entom	2	3	3	3
Berberidaceae	Berberis_diaphana	10.645	Wp	End	Entom	3	3	2	3
Berberidaceae	Berberis_diaphana	8.933	Wp	End	Entom	3	3	3	3
Berberidaceae	Berberis_diaphana	10.373	Wp	End	Entom	3	3	3	3
Berberidaceae	Berberis_diaphana	7.553	Wp	End	Entom	3	3	3	3
Berberidaceae	Berberis_diaphana	10.042	Wp	End	Entom	3	3	3	2
Berberidaceae	Berberis_diaphana	10.986	Wp	End	Entom	3	3	4	1
Berberidaceae	Berberis_diaphana	8.533	Wp	End	Entom	3	3	3	1
Berberidaceae	Berberis_diaphana	8.239	Wp	End	Entom	3	3	3	1
Berberidaceae	Berberis_diaphana	9.646	Wp	End	Entom	3	4	3	1
Berberidaceae	Berberis_aggregata	2.725	Wp	End	Entom	2	3	3	5
Berberidaceae	Berberis_aggregata	4.251	Wp	End	Entom	2	2	3	5
Berberidaceae	Berberis_aggregata	3.788	Wp	End	Entom	4	3	4	5
Berberidaceae	Berberis_aggregata	3.412	Wp	End	Entom	3	2	4	5
Berberidaceae	Berberis_aggregata	3.195	Wp	End	Entom	2	3	3	3
Berberidaceae	Berberis_aggregata	4.734	Wp	End	Entom	3	2	3	3
Berberidaceae	Berberis_aggregata	3.262	Wp	End	Entom	2	3	3	2
Betulaceae	Betula_platyphylla	0.298	Wp	Ane	Anem	2	3	1	4
Betulaceae	Betula_platyphylla	0.261	Wp	Ane	Anem	2	3	2	3
Betulaceae	Betula_platyphylla	0.298	Wp	Ane	Anem	3	3	2	5
Betulaceae	Betula_platyphylla	0.221	Wp	Ane	Anem	3	3	3	5
Betulaceae	Betula_platyphylla	0.256	Wp	Ane	Anem	2	3	3	5
Betulaceae	Betula_platyphylla	0.23	Wp	Ane	Anem	2	3	2	5
Betulaceae	Betula_platyphylla	0.172	Wp	Ane	Anem	1	4	1	3
Betulaceae	Betula_platyphylla	0.229	Wp	Ane	Anem	2	3	2	3
Betulaceae	Betula_platyphylla	0.222	Wp	Ane	Anem	2	3	2	3
Betulaceae	Betula_platyphylla	0.21	Wp	Ane	Anem	2	3	2	4
Bignoniaceae	Incarvillea_compacta	1.903	Hp	Aut	Entom	4	3	3	3
Bignoniaceae	Incarvillea_compacta	2.605	Hp	Aut	Entom	4	2	4	3
Bignoniaceae	Incarvillea_compacta	2.137	Hp	Aut	Entom	4	3	3	3
Bignoniaceae	Incarvillea_compacta	4.686	Hp	Aut	Entom	4	3	3	1
Bignoniaceae	Incarvillea_compacta	2.195	Hp	Aut	Entom	4	3	3	1
Bignoniaceae	Incarvillea_compacta	3.008	Hp	Aut	Entom	4	3	3	1
Bignoniaceae	Incarvillea_compacta	2.393	Hp	Aut	Entom	4	4	2	1
Bignoniaceae	Incarvillea_compacta	3.052	Hp	Aut	Entom	4	3	3	1
Boraginaceae	Asperugo_procumbens	1.977	An	Aut	Entom	5	2	5	5
Boraginaceae	Asperugo_procumbens	1.892	An	Aut	Entom	5	2	5	4
Boraginaceae	Asperugo_procumbens	2.155	An	Aut	Entom	5	2	5	3
Boraginaceae	Asperugo_procumbens	2.15	An	Aut	Entom	5	3	5	3
Boraginaceae	Asperugo_procumbens	2.035	An	Aut	Entom	5	3	5	3
Boraginaceae	Asperugo_procumbens	1.866	An	Aut	Entom	5	2	5	3
Boraginaceae	Asperugo_procumbens	1.866	An	Aut	Entom	5	3	5	2
Boraginaceae	Cynoglossum_amabile	5.894	Hp	Ect	Entom	4	2	4	5
Boraginaceae	Cynoglossum_amabile	4.331	Hp	Ect	Entom	5	2	5	5
Boraginaceae	Cynoglossum_amabile	5.977	Hp	Ect	Entom	5	2	5	4
Boraginaceae	Cynoglossum_amabile	3.625	Hp	Ect	Entom	5	3	4	4
Boraginaceae	Cynoglossum_amabile	3.453	Hp	Ect	Entom	5	3	5	3
Boraginaceae	Cynoglossum_amabile	3.171	Hp	Ect	Entom	5	2	4	3
Boraginaceae	Cynoglossum_amabile	3.85	Hp	Ect	Entom	5	2	4	3
Boraginaceae	Cynoglossum_amabile	3.466	Hp	Ect	Entom	5	3	3	3
Boraginaceae	Cynoglossum_amabile	5.577	Hp	Ect	Entom	5	2	5	3
Boraginaceae	Cynoglossum_amabile	3.478	Hp	Ect	Entom	5	3	3	3
Boraginaceae	Cynoglossum_amabile	3.746	Hp	Ect	Entom	5	2	4	5
Boraginaceae	Cynoglossum_amabile	3.278	Hp	Ect	Entom	4	3	4	5
Boraginaceae	Cynoglossum_gansuensis	22.333	Hp	Ect	Entom	4	3	4	4
Boraginaceae	Cynoglossum_gansuensis	22.478	Hp	Ect	Entom	5	3	5	4
Boraginaceae	Cynoglossum_gansuensis	19.208	Hp	Ect	Entom	5	2	4	4
Boraginaceae	Cynoglossum_gansuensis	22.384	Hp	Ect	Entom	5	2	5	4
Boraginaceae	Cynoglossum_gansuensis	16.776	Hp	Ect	Entom	5	2	5	3
Boraginaceae	Cynoglossum_gansuensis	20.034	Hp	Ect	Entom	5	3	4	3
Boraginaceae	Cynoglossum_gansuensis	21.258	Hp	Ect	Entom	4	3	4	3
Boraginaceae	Lappula_redowskii	2.134	An	Ect	Entom	5	2	5	5
Boraginaceae	Lappula_redowskii	1.742	An	Ect	Entom	5	1	5	4
Boraginaceae	Lappula_redowskii	1.726	An	Ect	Entom	5	1	5	4
Boraginaceae	Lappula_redowskii	1.666	An	Ect	Entom	5	1	5	4
Boraginaceae	Lappula_redowskii	2.299	An	Ect	Entom	5	2	4	4
Boraginaceae	Lappula_redowskii	1.291	An	Ect	Entom	5	2	4	3
Boraginaceae	Lappula_redowskii	1.956	An	Ect	Entom	5	2	5	3
Boraginaceae	Lappula_redowskii	1.953	An	Ect	Entom	5	3	3	3
Boraginaceae	Lappula_redowskii	1.014	An	Ect	Entom	5	4	3	2
Brassicaceae	Descurainia_sophia	0.187	An	Aut	Entom	5	3	5	5
Brassicaceae	Descurainia_sophia	0.115	An	Aut	Entom	5	3	5	3
Brassicaceae	Descurainia_sophia	0.185	An	Aut	Entom	5	3	5	3
Brassicaceae	Descurainia_sophia	0.164	An	Aut	Entom	5	3	5	2
Brassicaceae	Descurainia_sophia	0.241	An	Aut	Entom	5	3	5	2
Brassicaceae	Descurainia_sophia	0.169	An	Aut	Entom	5	3	3	2
Brassicaceae	Descurainia_sophia	0.192	An	Aut	Entom	5	4	4	2
Brassicaceae	Descurainia_sophia	0.199	An	Aut	Entom	5	3	5	2
Brassicaceae	Descurainia_sophia	0.183	An	Aut	Entom	5	3	5	2
Brassicaceae	Descurainia_sophia	0.166	An	Aut	Entom	5	3	4	2
Brassicaceae	Descurainia_sophia	0.202	An	Aut	Entom	5	4	3	1
Brassicaceae	Arabis_pendula	0.271	An	Aut	Entom	5	3	5	5
Brassicaceae	Arabis_pendula	0.345	An	Aut	Entom	5	2	4	5
Brassicaceae	Arabis_pendula	0.23	An	Aut	Entom	4	3	3	5
Brassicaceae	Arabis_pendula	0.226	An	Aut	Entom	4	3	3	5
Brassicaceae	Arabis_pendula	0.209	An	Aut	Entom	5	3	5	5
Brassicaceae	Arabis_pendula	0.327	An	Aut	Entom	5	2	4	4
Brassicaceae	Arabis_pendula	0.201	An	Aut	Entom	4	3	3	4
Brassicaceae	Arabis_pendula	0.276	An	Aut	Entom	4	3	3	4
Brassicaceae	Arabis_pendula	0.209	An	Aut	Entom	5	3	5	4
Brassicaceae	Arabis_pendula	0.289	An	Aut	Entom	4	3	4	4
Brassicaceae	Arabis_pendula	0.315	An	Aut	Entom	4	3	4	4
Brassicaceae	Arabis_pendula	0.293	An	Aut	Entom	4	3	4	3
Brassicaceae	Arabis_pendula	0.273	An	Aut	Entom	5	3	5	3
Brassicaceae	Arabis_pendula	0.311	An	Aut	Entom	4	3	4	3
Brassicaceae	Lepidium_apetallum	0.183	An	Aut	Entom	4	3	4	5
Brassicaceae	Lepidium_apetallum	0.214	An	Aut	Entom	5	3	5	5
Brassicaceae	Lepidium_apetallum	0.178	An	Aut	Entom	5	2	5	5
Brassicaceae	Lepidium_apetallum	0.185	An	Aut	Entom	5	2	4	4
Brassicaceae	Lepidium_apetallum	0.26	An	Aut	Entom	5	2	4	3
Brassicaceae	Lepidium_apetallum	0.213	An	Aut	Entom	5	3	4	3
Brassicaceae	Lepidium_apetallum	0.182	An	Aut	Entom	5	2	5	3
Brassicaceae	Lepidium_apetallum	0.353	An	Aut	Entom	5	3	4	2
Brassicaceae	Lepidium_apetallum	0.213	An	Aut	Entom	5	3	5	2
Brassicaceae	Draba_eriopoda	0.071	An	Aut	Entom	5	3	5	5
Brassicaceae	Draba_eriopoda	0.069	An	Aut	Entom	5	3	4	5
Brassicaceae	Draba_eriopoda	0.123	An	Aut	Entom	5	3	4	4
Brassicaceae	Draba_eriopoda	0.107	An	Aut	Entom	4	3	4	4
Brassicaceae	Draba_eriopoda	0.088	An	Aut	Entom	4	3	3	3
Brassicaceae	Draba_eriopoda	0.107	An	Aut	Entom	4	3	3	3
Brassicaceae	Draba_eriopoda	0.203	An	Aut	Entom	4	3	4	3
Brassicaceae	Draba_eriopoda	0.104	An	Aut	Entom	4	3	3	3
Brassicaceae	Draba_eriopoda	0.106	An	Aut	Entom	5	3	4	2
Brassicaceae	Draba_eriopoda	0.082	An	Aut	Entom	4	3	3	2
Brassicaceae	Draba_eriopoda	0.09	An	Aut	Entom	5	3	4	2
Brassicaceae	Draba_eriopoda	0.087	An	Aut	Entom	5	3	4	2
Brassicaceae	Draba_eriopoda	0.12	An	Aut	Entom	5	3	5	2
Brassicaceae	Draba_eriopoda	0.122	An	Aut	Entom	5	3	3	1
Brassicaceae	Draba_eriopoda	0.09	An	Aut	Entom	5	3	4	2
Brassicaceae	Capsella_bursa-pastoris	0.135	An	Aut	Entom	5	3	5	5
Brassicaceae	Capsella_bursa-pastoris	0.161	An	Aut	Entom	5	3	5	4
Brassicaceae	Capsella_bursa-pastoris	0.179	An	Aut	Entom	5	3	5	3
Brassicaceae	Capsella_bursa-pastoris	0.159	An	Aut	Entom	5	3	5	3
Brassicaceae	Capsella_bursa-pastoris	0.179	An	Aut	Entom	5	3	5	3
Brassicaceae	Capsella_bursa-pastoris	0.192	An	Aut	Entom	5	4	4	3
Brassicaceae	Capsella_bursa-pastoris	0.197	An	Aut	Entom	5	3	5	2
Brassicaceae	Capsella_bursa-pastoris	0.139	An	Aut	Entom	5	3	4	2
Brassicaceae	Capsella_bursa-pastoris	0.185	An	Aut	Entom	5	3	5	2
Brassicaceae	Malcolmia_africana	0.262	An	Aut	Entom	5	2	4	5
Brassicaceae	Malcolmia_africana	0.264	An	Aut	Entom	5	2	5	5
Brassicaceae	Malcolmia_africana	0.299	An	Aut	Entom	5	3	5	4
Brassicaceae	Malcolmia_africana	0.257	An	Aut	Entom	5	3	5	3
Brassicaceae	Malcolmia_africana	0.234	An	Aut	Entom	5	2	5	3
Brassicaceae	Malcolmia_africana	0.259	An	Aut	Entom	5	3	5	3
Brassicaceae	Malcolmia_africana	0.201	An	Aut	Entom	5	3	4	3
Brassicaceae	Malcolmia_africana	0.274	An	Aut	Entom	5	3	5	2
Brassicaceae	Thlaspi_arvense	0.954	An	Aut	Entom	5	2	5	5
Brassicaceae	Thlaspi_arvense	1.086	An	Aut	Entom	5	3	5	3
Brassicaceae	Thlaspi_arvense	1.399	An	Aut	Entom	5	3	5	3
Brassicaceae	Thlaspi_arvense	1.538	An	Aut	Entom	5	3	4	3
Brassicaceae	Thlaspi_arvense	1.128	An	Aut	Entom	5	3	5	2
Brassicaceae	Thlaspi_arvense	1.004	An	Aut	Entom	5	2	5	2
Brassicaceae	Thlaspi_arvense	1.249	An	Aut	Entom	5	3	5	2
Brassicaceae	Thlaspi_arvense	1.161	An	Aut	Entom	5	3	5	2
Brassicaceae	Thlaspi_arvense	1.002	An	Aut	Entom	5	3	5	2
Brassicaceae	Torularia_humilis	0.099	An	Aut	Entom	4	2	3	5
Brassicaceae	Torularia_humilis	0.076	An	Aut	Entom	5	1	4	4
Brassicaceae	Torularia_humilis	0.103	An	Aut	Entom	5	2	4	3
Brassicaceae	Torularia_humilis	0.098	An	Aut	Entom	4	3	3	3
Brassicaceae	Torularia_humilis	0.089	An	Aut	Entom	5	2	4	3
Brassicaceae	Torularia_humilis	0.13	An	Aut	Entom	4	1	5	3
Brassicaceae	Torularia_humilis	0.107	An	Aut	Entom	4	2	5	3
Brassicaceae	Arabis_hirsute	0.102	An	Aut	Entom	5	3	5	5
Brassicaceae	Arabis_hirsute	0.071	An	Aut	Entom	5	2	4	4
Brassicaceae	Arabis_hirsute	0.121	An	Aut	Entom	5	3	4	3
Brassicaceae	Arabis_hirsute	0.09	An	Aut	Entom	5	2	4	2
Brassicaceae	Arabis_hirsute	0.117	An	Aut	Entom	4	2	3	2
Brassicaceae	Arabis_hirsute	0.114	An	Aut	Entom	4	3	3	2
Brassicaceae	Arabis_hirsute	0.112	An	Aut	Entom	5	3	3	2
Brassicaceae	Arabis_hirsute	0.105	An	Aut	Entom	4	3	4	2
Brassicaceae	Arabis_hirsute	0.137	An	Aut	Entom	4	3	3	2
Brassicaceae	Arabis_hirsute	0.121	An	Aut	Entom	4	2	4	1
Brassicaceae	Arabis_hirsute	0.123	An	Aut	Entom	5	2	4	1
Brassicaceae	Arabis_hirsute	0.114	An	Aut	Entom	4	3	3	1
Brassicaceae	Arabis_hirsute	0.144	An	Aut	Entom	4	3	3	1
Brassicaceae	Arabis_hirsute	0.098	An	Aut	Entom	5	3	3	1
Brassicaceae	Rorippa_islandica	0.075	An	Aut	Entom	4	4	3	5
Brassicaceae	Rorippa_islandica	0.059	An	Aut	Entom	5	5	5	5
Brassicaceae	Rorippa_islandica	0.065	An	Aut	Entom	5	4	5	4
Brassicaceae	Rorippa_islandica	0.071	An	Aut	Entom	5	3	4	4
Brassicaceae	Rorippa_islandica	0.059	An	Aut	Entom	5	3	5	3
Brassicaceae	Rorippa_islandica	0.065	An	Aut	Entom	5	4	5	2
Brassicaceae	Rorippa_islandica	0.054	An	Aut	Entom	4	4	4	2
Brassicaceae	Rorippa_islandica	0.062	An	Aut	Entom	5	5	5	2
Brassicaceae	Rorippa_islandica	0.059	An	Aut	Entom	5	3	4	2
Campanulaceae	Adenophora_lillifolioides	0.121	Hp	Aut	Entom	3	3	3	5
Campanulaceae	Adenophora_lillifolioides	0.093	Hp	Aut	Entom	4	3	3	4
Campanulaceae	Adenophora_lillifolioides	0.127	Hp	Aut	Entom	4	3	3	3
Campanulaceae	Adenophora_lillifolioides	0.091	Hp	Aut	Entom	4	3	2	3
Campanulaceae	Adenophora_lillifolioides	0.12	Hp	Aut	Entom	5	3	3	3
Campanulaceae	Adenophora_lillifolioides	0.091	Hp	Aut	Entom	5	3	3	3
Campanulaceae	Adenophora_lillifolioides	0.139	Hp	Aut	Entom	4	3	3	3
Campanulaceae	Adenophora_lillifolioides	0.125	Hp	Aut	Entom	5	3	3	2
Campanulaceae	Adenophora_lillifolioides	0.122	Hp	Aut	Entom	4	3	3	1
Campanulaceae	Codonopsis_pilosula	0.364	Hp	Aut	Entom	3	4	2	5
Campanulaceae	Codonopsis_pilosula	0.297	Hp	Aut	Entom	3	3	2	5
Campanulaceae	Codonopsis_pilosula	0.307	Hp	Aut	Entom	2	4	1	5
Campanulaceae	Codonopsis_pilosula	0.286	Hp	Aut	Entom	3	4	2	4
Campanulaceae	Codonopsis_pilosula	0.312	Hp	Aut	Entom	3	4	2	4
Campanulaceae	Codonopsis_pilosula	0.298	Hp	Aut	Entom	3	3	2	5
Campanulaceae	Codonopsis_pilosula	0.289	Hp	Aut	Entom	2	4	1	5
Campanulaceae	Codonopsis_pilosula	0.315	Hp	Aut	Entom	2	3	2	4
Campanulaceae	Codonopsis_pilosula	0.238	Hp	Aut	Entom	3	4	2	4
Campanulaceae	Codonopsis_pilosula	0.252	Hp	Aut	Entom	3	3	2	4
Campanulaceae	Codonopsis_pilosula	0.209	Hp	Aut	Entom	1	4	1	2
Campanulaceae	Cyananthus_hookeri	0.239	An	Aut	Entom	5	4	4	3
Campanulaceae	Cyananthus_hookeri	0.221	An	Aut	Entom	5	3	4	2
Campanulaceae	Cyananthus_hookeri	0.229	An	Aut	Entom	5	3	4	2
Campanulaceae	Cyananthus_hookeri	0.266	An	Aut	Entom	4	3	3	2
Campanulaceae	Cyananthus_hookeri	0.194	An	Aut	Entom	4	3	3	2
Campanulaceae	Cyananthus_hookeri	0.194	An	Aut	Entom	5	3	5	2
Campanulaceae	Cyananthus_hookeri	0.196	An	Aut	Entom	5	3	3	2
Campanulaceae	Codonopsis_nervosa	0.262	Hp	Aut	Entom	2	4	1	3
Campanulaceae	Codonopsis_nervosa	0.167	Hp	Aut	Entom	3	4	2	2
Campanulaceae	Codonopsis_nervosa	0.172	Hp	Aut	Entom	4	3	2	2
Campanulaceae	Codonopsis_nervosa	0.422	Hp	Aut	Entom	4	3	2	2
Campanulaceae	Codonopsis_nervosa	0.296	Hp	Aut	Entom	4	3	3	1
Campanulaceae	Codonopsis_nervosa	0.412	Hp	Aut	Entom	4	3	3	1
Campanulaceae	Codonopsis_nervosa	0.5	Hp	Aut	Entom	3	3	3	1
Campanulaceae	Codonopsis_nervosa	0.406	Hp	Aut	Entom	3	4	2	1
Campanulaceae	Adenophora_potaninii	0.13	Hp	Aut	Entom	5	3	5	5
Campanulaceae	Adenophora_potaninii	0.121	Hp	Aut	Entom	5	3	4	5
Campanulaceae	Adenophora_potaninii	0.172	Hp	Aut	Entom	4	3	4	4
Campanulaceae	Adenophora_potaninii	0.139	Hp	Aut	Entom	4	3	4	4
Campanulaceae	Adenophora_potaninii	0.166	Hp	Aut	Entom	5	2	4	3
Campanulaceae	Adenophora_potaninii	0.164	Hp	Aut	Entom	5	3	4	3
Campanulaceae	Adenophora_potaninii	0.119	Hp	Aut	Entom	4	3	3	3
Campanulaceae	Adenophora_potaninii	0.165	Hp	Aut	Entom	4	3	3	3
Campanulaceae	Adenophora_potaninii	0.141	Hp	Aut	Entom	5	2	4	3
Campanulaceae	Adenophora_potaninii	0.122	Hp	Aut	Entom	5	2	4	3
Campanulaceae	Adenophora_potaninii	0.158	Hp	Aut	Entom	5	3	4	3
Campanulaceae	Adenophora_potaninii	0.139	Hp	Aut	Entom	5	2	4	3
Campanulaceae	Adenophora_himalayana	0.072	Hp	Aut	Entom	4	3	3	3
Campanulaceae	Adenophora_himalayana	0.134	Hp	Aut	Entom	4	3	4	3
Campanulaceae	Adenophora_himalayana	0.123	Hp	Aut	Entom	4	3	3	2
Campanulaceae	Adenophora_himalayana	0.101	Hp	Aut	Entom	5	3	4	2
Campanulaceae	Adenophora_himalayana	0.166	Hp	Aut	Entom	4	3	3	2
Campanulaceae	Adenophora_himalayana	0.111	Hp	Aut	Entom	5	2	3	2
Campanulaceae	Adenophora_himalayana	0.15	Hp	Aut	Entom	5	3	3	2
Campanulaceae	Adenophora_himalayana	0.131	Hp	Aut	Entom	5	4	3	1
Campanulaceae	Adenophora_himalayana	0.103	Hp	Aut	Entom	5	3	3	1
Campanulaceae	Adenophora_himalayana	0.145	Hp	Aut	Entom	5	3	3	1
Campanulaceae	Adenophora_stenanthina	0.137	Hp	Aut	Entom	5	3	3	5
Campanulaceae	Adenophora_stenanthina	0.111	Hp	Aut	Entom	4	3	3	5
Campanulaceae	Adenophora_stenanthina	0.124	Hp	Aut	Entom	4	3	2	4
Campanulaceae	Adenophora_stenanthina	0.121	Hp	Aut	Entom	5	3	3	3
Campanulaceae	Adenophora_stenanthina	0.108	Hp	Aut	Entom	4	3	3	3
Campanulaceae	Adenophora_stenanthina	0.145	Hp	Aut	Entom	5	3	3	3
Campanulaceae	Adenophora_stenanthina	0.127	Hp	Aut	Entom	5	3	3	3
Campanulaceae	Adenophora_stenanthina	0.095	Hp	Aut	Entom	5	3	3	3
Campanulaceae	Adenophora_stenanthina	0.108	Hp	Aut	Entom	5	3	3	3
Campanulaceae	Adenophora_stenanthina	0.107	Hp	Aut	Entom	4	3	3	3
Campanulaceae	Adenophora_stenanthina	0.104	Hp	Aut	Entom	4	3	3	2
Campanulaceae	Adenophora_stenanthina	0.112	Hp	Aut	Entom	5	3	3	1
Campanulaceae	Campanula_aristata	0.03	Hp	Aut	Entom	4	3	3	2
Campanulaceae	Campanula_aristata	0.031	Hp	Aut	Entom	4	3	2	2
Campanulaceae	Campanula_aristata	0.027	Hp	Aut	Entom	4	4	2	2
Campanulaceae	Campanula_aristata	0.025	Hp	Aut	Entom	5	3	2	1
Campanulaceae	Campanula_aristata	0.022	Hp	Aut	Entom	5	3	2	1
Campanulaceae	Campanula_aristata	0.026	Hp	Aut	Entom	5	3	3	1
Campanulaceae	Campanula_aristata	0.041	Hp	Aut	Entom	4	3	2	1
Campanulaceae	Campanula_aristata	0.029	Hp	Aut	Entom	4	3	3	1
Campanulaceae	Campanula_aristata	0.041	Hp	Aut	Entom	5	3	3	1
Cannabaceae	Humulus_lupulus	1.37	Hp	Aut	Entom	3	3	4	5
Cannabaceae	Humulus_lupulus	2.776	Hp	Aut	Entom	4	3	4	5
Cannabaceae	Humulus_lupulus	1.659	Hp	Aut	Entom	3	3	4	5
Cannabaceae	Humulus_lupulus	2.217	Hp	Aut	Entom	3	4	3	5
Cannabaceae	Humulus_lupulus	1.444	Hp	Aut	Entom	3	3	3	5
Cannabaceae	Humulus_lupulus	1.714	Hp	Aut	Entom	4	3	3	4
Cannabaceae	Humulus_lupulus	1.47	Hp	Aut	Entom	3	3	2	4
Caprifoliaceae	Triosteum_pinnatifidum	28.256	Hp	End	Entom	2	4	2	5
Caprifoliaceae	Triosteum_pinnatifidum	29.363	Hp	End	Entom	2	4	3	4
Caprifoliaceae	Triosteum_pinnatifidum	38.774	Hp	End	Entom	1	4	2	4
Caprifoliaceae	Triosteum_pinnatifidum	29.435	Hp	End	Entom	2	4	2	3
Caprifoliaceae	Triosteum_pinnatifidum	38.653	Hp	End	Entom	1	4	2	3
Caprifoliaceae	Triosteum_pinnatifidum	33.972	Hp	End	Entom	2	4	3	3
Caprifoliaceae	Triosteum_pinnatifidum	31.68	Hp	End	Entom	2	4	3	3
Caprifoliaceae	Triosteum_pinnatifidum	27.348	Hp	End	Entom	2	4	3	3
Caprifoliaceae	Triosteum_pinnatifidum	29.377	Hp	End	Entom	2	4	2	3
Caprifoliaceae	Triosteum_pinnatifidum	28.343	Hp	End	Entom	2	4	2	2
Caprifoliaceae	Lonicera_rupicola	6.647	Wp	End	Entom	2	4	2	3
Caprifoliaceae	Lonicera_rupicola	5.403	Wp	End	Entom	3	3	3	2
Caprifoliaceae	Lonicera_rupicola	3.905	Wp	End	Entom	4	3	2	2
Caprifoliaceae	Lonicera_rupicola	5.657	Wp	End	Entom	4	3	3	2
Caprifoliaceae	Lonicera_rupicola	4.851	Wp	End	Entom	3	3	2	1
Caprifoliaceae	Lonicera_rupicola	5.082	Wp	End	Entom	4	3	3	1
Caprifoliaceae	Lonicera_rupicola	6.924	Wp	End	Entom	4	3	3	1
Caprifoliaceae	Lonicera_rupicola	5.331	Wp	End	Entom	2	3	2	1
Caprifoliaceae	Dipsacus_japonicus	5.216	Hp	Aut	Entom	5	2	5	5
Caprifoliaceae	Dipsacus_japonicus	3.445	Hp	Aut	Entom	5	2	5	5
Caprifoliaceae	Dipsacus_japonicus	5.296	Hp	Aut	Entom	5	3	4	5
Caprifoliaceae	Dipsacus_japonicus	7.207	Hp	Aut	Entom	4	4	3	4
Caprifoliaceae	Dipsacus_japonicus	6.423	Hp	Aut	Entom	4	3	3	4
Caprifoliaceae	Dipsacus_japonicus	5.525	Hp	Aut	Entom	5	3	5	3
Caprifoliaceae	Dipsacus_japonicus	6.967	Hp	Aut	Entom	5	3	5	3
Caprifoliaceae	Dipsacus_japonicus	5.591	Hp	Aut	Entom	5	2	4	3
Caprifoliaceae	Dipsacus_japonicus	4.956	Hp	Aut	Entom	5	2	5	3
Caprifoliaceae	Nardostachys_chinensis	4.132	Hp	Aut	Entom	4	4	3	2
Caprifoliaceae	Nardostachys_chinensis	2.605	Hp	Aut	Entom	4	3	2	2
Caprifoliaceae	Nardostachys_chinensis	3.632	Hp	Aut	Entom	5	4	2	2
Caprifoliaceae	Nardostachys_chinensis	3.101	Hp	Aut	Entom	4	5	2	2
Caprifoliaceae	Nardostachys_chinensis	3.039	Hp	Aut	Entom	5	3	2	2
Caprifoliaceae	Nardostachys_chinensis	3.741	Hp	Aut	Entom	4	5	2	2
Caprifoliaceae	Nardostachys_chinensis	1.82	Hp	Aut	Entom	4	4	2	1
Caprifoliaceae	Nardostachys_chinensis	3.661	Hp	Aut	Entom	5	3	3	1
Caprifoliaceae	Nardostachys_chinensis	4.521	Hp	Aut	Entom	4	4	2	1
Caprifoliaceae	Nardostachys_chinensis	3.604	Hp	Aut	Entom	4	4	2	1
Caryophyllaceae	Lepyrodiclis_holosteoides	1.958	An	Aut	Entom	5	3	5	5
Caryophyllaceae	Lepyrodiclis_holosteoides	2.315	An	Aut	Entom	5	3	5	5
Caryophyllaceae	Lepyrodiclis_holosteoides	1.873	An	Aut	Entom	5	3	5	4
Caryophyllaceae	Lepyrodiclis_holosteoides	1.89	An	Aut	Entom	5	3	4	4
Caryophyllaceae	Lepyrodiclis_holosteoides	1.965	An	Aut	Entom	5	3	5	3
Caryophyllaceae	Lepyrodiclis_holosteoides	1.869	An	Aut	Entom	5	3	5	3
Caryophyllaceae	Lepyrodiclis_holosteoides	2.866	An	Aut	Entom	5	3	4	3
Caryophyllaceae	Lepyrodiclis_holosteoides	2.33	An	Aut	Entom	5	3	5	3
Caryophyllaceae	Lepyrodiclis_holosteoides	2.428	An	Aut	Entom	5	3	5	3
Caryophyllaceae	Cerastium_caespitosum	0.184	Hp	Aut	Entom	5	3	5	5
Caryophyllaceae	Cerastium_caespitosum	0.158	Hp	Aut	Entom	4	4	4	3
Caryophyllaceae	Cerastium_caespitosum	0.165	Hp	Aut	Entom	5	3	5	3
Caryophyllaceae	Cerastium_caespitosum	0.223	Hp	Aut	Entom	5	3	3	3
Caryophyllaceae	Cerastium_caespitosum	0.24	Hp	Aut	Entom	5	3	4	3
Caryophyllaceae	Cerastium_caespitosum	0.168	Hp	Aut	Entom	5	3	4	3
Caryophyllaceae	Cerastium_caespitosum	0.136	Hp	Aut	Entom	5	4	4	2
Caryophyllaceae	Cerastium_caespitosum	0.124	Hp	Aut	Entom	5	3	5	2
Caryophyllaceae	Cerastium_caespitosum	0.162	Hp	Aut	Entom	5	4	4	2
Caryophyllaceae	Cerastium_caespitosum	0.175	Hp	Aut	Entom	4	4	3	2
Caryophyllaceae	Cerastium_caespitosum	0.183	Hp	Aut	Entom	4	4	3	2
Caryophyllaceae	Cerastium_caespitosum	0.193	Hp	Aut	Entom	4	3	3	1
Caryophyllaceae	Stellaria_media	0.347	An	Aut	Entom	5	4	5	5
Caryophyllaceae	Stellaria_media	0.406	An	Aut	Entom	5	3	5	5
Caryophyllaceae	Stellaria_media	0.377	An	Aut	Entom	5	3	5	5
Caryophyllaceae	Stellaria_media	0.317	An	Aut	Entom	5	3	5	3
Caryophyllaceae	Stellaria_media	0.479	An	Aut	Entom	5	3	5	3
Caryophyllaceae	Stellaria_media	0.474	An	Aut	Entom	5	4	5	3
Caryophyllaceae	Stellaria_media	0.452	An	Aut	Entom	5	3	5	2
Caryophyllaceae	Stellaria_media	0.23	An	Aut	Entom	5	3	5	5
Caryophyllaceae	Stellaria_media	0.391	An	Aut	Entom	5	3	5	4
Caryophyllaceae	Stellaria_media	0.346	An	Aut	Entom	5	3	5	4
Caryophyllaceae	Stellaria_graminea	0.224	Hp	Aut	Entom	5	2	4	4
Caryophyllaceae	Stellaria_graminea	0.297	Hp	Aut	Entom	4	3	3	3
Caryophyllaceae	Stellaria_graminea	0.252	Hp	Aut	Entom	5	3	4	3
Caryophyllaceae	Stellaria_graminea	0.199	Hp	Aut	Entom	3	2	3	2
Caryophyllaceae	Stellaria_graminea	0.199	Hp	Aut	Entom	5	2	5	3
Caryophyllaceae	Stellaria_graminea	0.244	Hp	Aut	Entom	5	2	5	3
Caryophyllaceae	Stellaria_graminea	0.299	Hp	Aut	Entom	5	3	4	3
Caryophyllaceae	Stellaria_graminea	0.291	Hp	Aut	Entom	4	3	4	3
Caryophyllaceae	Stellaria_graminea	0.163	Hp	Aut	Entom	5	2	5	2
Caryophyllaceae	Stellaria_graminea	0.194	Hp	Aut	Entom	4	3	4	2
Caryophyllaceae	Stellaria_graminea	0.231	Hp	Aut	Entom	4	3	4	2
Caryophyllaceae	Stellaria_graminea	0.211	Hp	Aut	Entom	5	2	5	3
Caryophyllaceae	Silene_conoidea	1.263	An	Aut	Entom	5	2	5	5
Caryophyllaceae	Silene_conoidea	1.193	An	Aut	Entom	5	2	5	5
Caryophyllaceae	Silene_conoidea	1.219	An	Aut	Entom	5	3	4	4
Caryophyllaceae	Silene_conoidea	1.335	An	Aut	Entom	5	3	5	4
Caryophyllaceae	Silene_conoidea	1.539	An	Aut	Entom	5	2	5	3
Caryophyllaceae	Silene_conoidea	1.324	An	Aut	Entom	5	3	4	3
Caryophyllaceae	Silene_conoidea	0.846	An	Aut	Entom	5	2	5	3
Caryophyllaceae	Silene_apricum	0.165	An	Aut	Entom	5	2	5	5
Caryophyllaceae	Silene_apricum	0.15	An	Aut	Entom	4	2	4	5
Caryophyllaceae	Silene_apricum	0.159	An	Aut	Entom	5	2	5	5
Caryophyllaceae	Silene_apricum	0.176	An	Aut	Entom	5	4	4	5
Caryophyllaceae	Silene_apricum	0.169	An	Aut	Entom	4	3	4	4
Caryophyllaceae	Silene_apricum	0.169	An	Aut	Entom	5	2	5	4
Caryophyllaceae	Silene_apricum	0.183	An	Aut	Entom	4	3	3	4
Caryophyllaceae	Silene_apricum	0.194	An	Aut	Entom	4	3	4	3
Caryophyllaceae	Silene_apricum	0.124	An	Aut	Entom	5	2	4	3
Caryophyllaceae	Silene_apricum	0.095	An	Aut	Entom	5	4	4	3
Caryophyllaceae	Silene_apricum	0.191	An	Aut	Entom	5	3	5	3
Caryophyllaceae	Silene_apricum	0.143	An	Aut	Entom	5	3	5	2
Caryophyllaceae	Silene_apricum	0.191	An	Aut	Entom	5	3	4	2
Caryophyllaceae	Silene_apricum	0.115	An	Aut	Entom	4	3	3	1
Caryophyllaceae	Dianthus_superbus	0.753	Hp	Aut	Entom	4	3	3	5
Caryophyllaceae	Dianthus_superbus	0.588	Hp	Aut	Entom	2	2	3	3
Caryophyllaceae	Dianthus_superbus	0.636	Hp	Aut	Entom	5	3	3	3
Caryophyllaceae	Dianthus_superbus	0.74	Hp	Aut	Entom	4	3	3	3
Caryophyllaceae	Dianthus_superbus	0.668	Hp	Aut	Entom	4	3	3	3
Caryophyllaceae	Dianthus_superbus	0.596	Hp	Aut	Entom	3	2	3	2
Caryophyllaceae	Dianthus_superbus	0.342	Hp	Aut	Entom	3	2	3	2
Caryophyllaceae	Dianthus_superbus	0.745	Hp	Aut	Entom	4	3	3	2
Caryophyllaceae	Dianthus_superbus	1.091	Hp	Aut	Entom	5	3	4	2
Caryophyllaceae	Dianthus_superbus	0.554	Hp	Aut	Entom	5	2	4	2
Caryophyllaceae	Dianthus_superbus	0.482	Hp	Aut	Entom	4	3	3	1
Caryophyllaceae	Silene_himalayense	0.205	Hp	Aut	Entom	4	4	3	4
Caryophyllaceae	Silene_himalayense	0.204	Hp	Aut	Entom	4	3	3	4
Caryophyllaceae	Silene_himalayense	0.414	Hp	Aut	Entom	5	2	5	3
Caryophyllaceae	Silene_himalayense	0.277	Hp	Aut	Entom	4	3	3	3
Caryophyllaceae	Silene_himalayense	0.203	Hp	Aut	Entom	4	3	3	3
Caryophyllaceae	Silene_himalayense	0.227	Hp	Aut	Entom	3	3	2	3
Caryophyllaceae	Silene_himalayense	0.208	Hp	Aut	Entom	4	3	4	3
Caryophyllaceae	Silene_himalayense	0.264	Hp	Aut	Entom	4	5	3	2
Caryophyllaceae	Silene_himalayense	0.273	Hp	Aut	Entom	5	3	5	2
Caryophyllaceae	Silene_himalayense	0.196	Hp	Aut	Entom	5	3	3	2
Caryophyllaceae	Silene_himalayense	0.258	Hp	Aut	Entom	4	4	2	2
Caryophyllaceae	Silene_himalayense	0.344	Hp	Aut	Entom	4	4	3	2
Caryophyllaceae	Silene_himalayense	0.218	Hp	Aut	Entom	4	4	3	2
Caryophyllaceae	Silene_himalayense	0.233	Hp	Aut	Entom	4	3	2	1
Caryophyllaceae	Silene_himalayense	0.264	Hp	Aut	Entom	5	2	3	1
Caryophyllaceae	Silene_himalayense	0.314	Hp	Aut	Entom	5	3	3	1
Caryophyllaceae	Silene_himalayense	0.552	Hp	Aut	Entom	4	3	2	1
Caryophyllaceae	Silene_himalayense	0.215	Hp	Aut	Entom	5	3	2	1
Caryophyllaceae	Silene_pumilum	0.151	Hp	Aut	Entom	4	3	3	3
Caryophyllaceae	Silene_pumilum	0.17	Hp	Aut	Entom	5	2	4	2
Caryophyllaceae	Silene_pumilum	0.176	Hp	Aut	Entom	5	2	4	3
Caryophyllaceae	Silene_pumilum	0.127	Hp	Aut	Entom	4	3	2	3
Caryophyllaceae	Silene_pumilum	0.225	Hp	Aut	Entom	5	2	3	3
Caryophyllaceae	Silene_pumilum	0.239	Hp	Aut	Entom	5	3	3	3
Caryophyllaceae	Silene_pumilum	0.197	Hp	Aut	Entom	4	4	3	2
Caryophyllaceae	Silene_pumilum	0.17	Hp	Aut	Entom	4	3	3	2
Caryophyllaceae	Silene_pumilum	0.222	Hp	Aut	Entom	4	3	3	2
Caryophyllaceae	Silene_pumilum	0.206	Hp	Aut	Entom	4	3	2	1
Caryophyllaceae	Silene_pumilum	0.117	Hp	Aut	Entom	4	3	2	1
Caryophyllaceae	Silene_pterosperma	0.334	Hp	Aut	Entom	5	3	4	4
Caryophyllaceae	Silene_pterosperma	0.327	Hp	Aut	Entom	4	2	4	4
Caryophyllaceae	Silene_pterosperma	0.343	Hp	Aut	Entom	5	2	4	4
Caryophyllaceae	Silene_pterosperma	0.363	Hp	Aut	Entom	5	2	4	4
Caryophyllaceae	Silene_pterosperma	0.309	Hp	Aut	Entom	5	2	5	4
Caryophyllaceae	Silene_pterosperma	0.369	Hp	Aut	Entom	5	2	4	4
Caryophyllaceae	Silene_pterosperma	0.197	Hp	Aut	Entom	5	2	4	3
Caryophyllaceae	Silene_pterosperma	0.371	Hp	Aut	Entom	5	3	5	3
Caryophyllaceae	Silene_pterosperma	0.369	Hp	Aut	Entom	5	3	3	3
Caryophyllaceae	Silene_pterosperma	0.345	Hp	Aut	Entom	5	3	4	3
Caryophyllaceae	Silene_pterosperma	0.296	Hp	Aut	Entom	5	2	4	3
Caryophyllaceae	Silene_pterosperma	0.516	Hp	Aut	Entom	4	3	3	2
Caryophyllaceae	Silene_pterosperma	0.264	Hp	Aut	Entom	3	3	3	2
Caryophyllaceae	Silene_pterosperma	0.278	Hp	Aut	Entom	5	3	4	2
Caryophyllaceae	Silene_pterosperma	0.235	Hp	Aut	Entom	5	3	4	2
Caryophyllaceae	Silene_pterosperma	0.251	Hp	Aut	Entom	5	2	4	2
Caryophyllaceae	Silene_pterosperma	0.349	Hp	Aut	Entom	4	3	3	2
Celastraceae	Euonymus_phellomanus	26.846	Wp	End	Entom	4	2	3	5
Celastraceae	Euonymus_phellomanus	32.141	Wp	End	Entom	4	2	4	5
Celastraceae	Euonymus_phellomanus	26.965	Wp	End	Entom	2	4	2	4
Celastraceae	Euonymus_phellomanus	24.954	Wp	End	Entom	2	3	2	4
Celastraceae	Euonymus_phellomanus	26.957	Wp	End	Entom	3	2	3	4
Celastraceae	Euonymus_phellomanus	29.67	Wp	End	Entom	3	2	3	4
Celastraceae	Euonymus_phellomanus	30.463	Wp	End	Entom	4	2	3	3
Celastraceae	Euonymus_phellomanus	18.668	Wp	End	Entom	2	4	2	3
Celastraceae	Parnassia_brevistyle	0.061	Hp	Aut	Entom	4	4	2	3
Celastraceae	Parnassia_brevistyle	0.062	Hp	Aut	Entom	4	3	3	3
Celastraceae	Parnassia_brevistyle	0.052	Hp	Aut	Entom	4	3	2	3
Celastraceae	Parnassia_brevistyle	0.06	Hp	Aut	Entom	4	4	2	2
Celastraceae	Parnassia_brevistyle	0.064	Hp	Aut	Entom	5	3	3	2
Celastraceae	Parnassia_brevistyle	0.051	Hp	Aut	Entom	4	3	2	2
Celastraceae	Parnassia_brevistyle	0.061	Hp	Aut	Entom	5	3	3	2
Celastraceae	Parnassia_trinervis	0.035	Hp	Aut	Entom	5	3	3	3
Celastraceae	Parnassia_trinervis	0.039	Hp	Aut	Entom	5	3	3	2
Celastraceae	Parnassia_trinervis	0.036	Hp	Aut	Entom	4	4	3	2
Celastraceae	Parnassia_trinervis	0.037	Hp	Aut	Entom	4	5	3	2
Celastraceae	Parnassia_trinervis	0.032	Hp	Aut	Entom	5	4	2	2
Celastraceae	Parnassia_trinervis	0.043	Hp	Aut	Entom	5	4	2	2
Celastraceae	Parnassia_trinervis	0.044	Hp	Aut	Entom	4	5	3	2
Celastraceae	Parnassia_trinervis	0.048	Hp	Aut	Entom	5	4	2	2
Celastraceae	Parnassia_trinervis	0.048	Hp	Aut	Entom	4	5	2	2
Celastraceae	Parnassia_trinervis	0.055	Hp	Aut	Entom	4	5	2	1
Celastraceae	Parnassia_trinervis	0.036	Hp	Aut	Entom	4	4	2	1
Celastraceae	Parnassia_trinervis	0.04	Hp	Aut	Entom	5	3	3	1
Celastraceae	Parnassia_trinervis	0.067	Hp	Aut	Entom	5	4	2	1
Celastraceae	Parnassia_trinervis	0.056	Hp	Aut	Entom	5	3	3	1
Celastraceae	Parnassia_trinervis	0.051	Hp	Aut	Entom	5	3	3	1
Celastraceae	Parnassia_oreophila	0.032	Hp	Aut	Entom	5	3	3	4
Celastraceae	Parnassia_oreophila	0.067	Hp	Aut	Entom	4	4	2	3
Celastraceae	Parnassia_oreophila	0.043	Hp	Aut	Entom	5	3	3	3
Celastraceae	Parnassia_oreophila	0.046	Hp	Aut	Entom	5	3	3	3
Celastraceae	Parnassia_oreophila	0.049	Hp	Aut	Entom	4	4	2	2
Celastraceae	Parnassia_oreophila	0.04	Hp	Aut	Entom	5	3	3	2
Celastraceae	Parnassia_oreophila	0.028	Hp	Aut	Entom	5	3	3	2
Celastraceae	Parnassia_oreophila	0.031	Hp	Aut	Entom	5	3	2	2
Celastraceae	Parnassia_oreophila	0.037	Hp	Aut	Entom	5	3	4	1
Circaeasteraceae	Circaeaster_argrestis	1.403	Hp	Aut	Entom	1	4	1	5
Circaeasteraceae	Circaeaster_argrestis	1.731	Hp	Aut	Entom	1	5	1	3
Circaeasteraceae	Circaeaster_argrestis	1.363	Hp	Aut	Entom	2	5	1	3
Circaeasteraceae	Circaeaster_argrestis	1.074	Hp	Aut	Entom	1	5	1	2
Circaeasteraceae	Circaeaster_argrestis	0.819	Hp	Aut	Entom	2	4	1	2
Circaeasteraceae	Circaeaster_argrestis	1.339	Hp	Aut	Entom	1	4	1	2
Circaeasteraceae	Circaeaster_argrestis	0.87	Hp	Aut	Entom	1	5	1	1
Convolvulaceae	Cuscuta_europaea	0.306	An	Aut	Entom	4	3	2	5
Convolvulaceae	Cuscuta_europaea	0.401	An	Aut	Entom	5	2	4	5
Convolvulaceae	Cuscuta_europaea	0.279	An	Aut	Entom	4	4	3	5
Convolvulaceae	Cuscuta_europaea	0.376	An	Aut	Entom	5	3	3	5
Convolvulaceae	Cuscuta_europaea	0.365	An	Aut	Entom	4	3	3	4
Convolvulaceae	Cuscuta_europaea	0.375	An	Aut	Entom	5	2	4	3
Convolvulaceae	Cuscuta_europaea	0.321	An	Aut	Entom	4	3	3	3
Convolvulaceae	Cuscuta_europaea	0.374	An	Aut	Entom	3	4	2	3
Convolvulaceae	Cuscuta_europaea	0.309	An	Aut	Entom	5	2	3	3
Crassulaceae	Sedum_aizoon	0.042	Hp	Aut	Entom	5	2	4	5
Crassulaceae	Sedum_aizoon	0.058	Hp	Aut	Entom	5	2	4	5
Crassulaceae	Sedum_aizoon	0.064	Hp	Aut	Entom	4	3	3	5
Crassulaceae	Sedum_aizoon	0.082	Hp	Aut	Entom	4	3	3	5
Crassulaceae	Sedum_aizoon	0.088	Hp	Aut	Entom	4	2	3	4
Crassulaceae	Sedum_aizoon	0.045	Hp	Aut	Entom	5	3	5	4
Crassulaceae	Sedum_aizoon	0.07	Hp	Aut	Entom	4	4	3	3
Crassulaceae	Sedum_aizoon	0.072	Hp	Aut	Entom	5	2	4	3
Crassulaceae	Sedum_aizoon	0.087	Hp	Aut	Entom	4	3	3	3
Crassulaceae	Rhodiola_kirilowii	0.074	Hp	Aut	Entom	5	2	4	3
Crassulaceae	Rhodiola_kirilowii	0.066	Hp	Aut	Entom	5	2	4	3
Crassulaceae	Rhodiola_kirilowii	0.059	Hp	Aut	Entom	3	3	4	3
Crassulaceae	Rhodiola_kirilowii	0.08	Hp	Aut	Entom	5	4	2	2
Crassulaceae	Rhodiola_kirilowii	0.116	Hp	Aut	Entom	4	2	3	1
Crassulaceae	Rhodiola_kirilowii	0.087	Hp	Aut	Entom	4	4	2	1
Crassulaceae	Rhodiola_kirilowii	0.134	Hp	Aut	Entom	4	4	2	1
Crassulaceae	Rhodiola_kirilowii	0.047	Hp	Aut	Entom	4	4	2	1
Crassulaceae	Rhodiola_kirilowii	0.065	Hp	Aut	Entom	4	2	3	1
Crassulaceae	Rhodiola_kirilowii	0.093	Hp	Aut	Entom	4	2	3	1
Crassulaceae	Rhodiola_kirilowii	0.111	Hp	Aut	Entom	4	3	3	1
Crassulaceae	Rhodiola_dumulosa	0.117	Hp	Aut	Entom	5	3	3	2
Crassulaceae	Rhodiola_dumulosa	0.259	Hp	Aut	Entom	5	3	3	2
Crassulaceae	Rhodiola_dumulosa	0.106	Hp	Aut	Entom	3	4	1	1
Crassulaceae	Rhodiola_dumulosa	0.157	Hp	Aut	Entom	4	4	1	1
Crassulaceae	Rhodiola_dumulosa	0.197	Hp	Aut	Entom	4	4	1	1
Crassulaceae	Rhodiola_dumulosa	0.17	Hp	Aut	Entom	5	3	3	1
Crassulaceae	Rhodiola_dumulosa	0.139	Hp	Aut	Entom	4	3	1	1
Crassulaceae	Rhodiola_dumulosa	0.137	Hp	Aut	Entom	5	3	3	1
Crassulaceae	Rhodiola_dumulosa	0.163	Hp	Aut	Entom	3	4	2	1
Cyperaceae	Carex_scabrirostris	0.702	Hp	Aut	Anem	2	4	1	2
Cyperaceae	Carex_scabrirostris	0.409	Hp	Aut	Anem	5	3	3	2
Cyperaceae	Carex_scabrirostris	0.568	Hp	Aut	Anem	4	3	3	1
Cyperaceae	Carex_scabrirostris	0.739	Hp	Aut	Anem	4	4	2	1
Cyperaceae	Carex_scabrirostris	0.768	Hp	Aut	Anem	5	2	3	1
Cyperaceae	Carex_scabrirostris	1.245	Hp	Aut	Anem	4	3	2	1
Cyperaceae	Carex_scabrirostris	0.724	Hp	Aut	Anem	4	3	3	1
Cyperaceae	Carex_scabrirostris	0.649	Hp	Aut	Anem	5	3	2	1
Cyperaceae	Carex_scabrirostris	0.844	Hp	Aut	Anem	5	3	2	1
Cyperaceae	Carex_scabrirostris	0.732	Hp	Aut	Anem	4	3	2	1
Cyperaceae	Carex_scabrirostris	0.334	Hp	Aut	Anem	4	3	2	1
Cyperaceae	Carex_scabrirostris	0.344	Hp	Aut	Anem	3	3	1	1
Cyperaceae	Kobresia_kansuensis	0.762	Hp	Aut	Anem	4	3	3	2
Cyperaceae	Kobresia_kansuensis	1.011	Hp	Aut	Anem	3	4	2	2
Cyperaceae	Kobresia_kansuensis	0.984	Hp	Aut	Anem	4	4	3	2
Cyperaceae	Kobresia_kansuensis	0.895	Hp	Aut	Anem	4	4	3	2
Cyperaceae	Kobresia_kansuensis	0.512	Hp	Aut	Anem	4	4	2	1
Cyperaceae	Kobresia_kansuensis	1.106	Hp	Aut	Anem	4	4	2	1
Cyperaceae	Kobresia_kansuensis	0.739	Hp	Aut	Anem	5	3	2	1
Cyperaceae	Kobresia_kansuensis	0.931	Hp	Aut	Anem	5	4	2	1
Cyperaceae	Kobresia_kansuensis	1.17	Hp	Aut	Anem	4	4	2	1
Cyperaceae	Kobresia_kansuensis	0.805	Hp	Aut	Anem	4	4	2	1
Cyperaceae	Kobresia_kansuensis	0.873	Hp	Aut	Anem	4	3	3	1
Cyperaceae	Kobresia_kansuensis	0.883	Hp	Aut	Anem	4	4	2	1
Cyperaceae	Kobresia_kansuensis	1.563	Hp	Aut	Anem	5	4	2	1
Cyperaceae	Kobresia_kansuensis	0.723	Hp	Aut	Anem	5	4	2	1
Cyperaceae	Carex_kansuensis	1.229	Hp	Aut	Anem	5	3	3	2
Cyperaceae	Carex_kansuensis	0.926	Hp	Aut	Anem	4	3	2	2
Cyperaceae	Carex_kansuensis	0.966	Hp	Aut	Anem	5	3	3	2
Cyperaceae	Carex_kansuensis	0.553	Hp	Aut	Anem	5	3	2	2
Cyperaceae	Carex_kansuensis	0.697	Hp	Aut	Anem	4	3	2	1
Cyperaceae	Carex_kansuensis	0.738	Hp	Aut	Anem	3	4	1	1
Cyperaceae	Carex_kansuensis	0.766	Hp	Aut	Anem	4	3	2	1
Cyperaceae	Carex_kansuensis	0.715	Hp	Aut	Anem	3	4	1	1
Cyperaceae	Carex_kansuensis	0.941	Hp	Aut	Anem	4	4	2	1
Cyperaceae	Carex_kansuensis	0.9	Hp	Aut	Anem	4	4	2	1
Cyperaceae	Carex_kansuensis	0.765	Hp	Aut	Anem	5	3	3	1
Cyperaceae	Carex_kansuensis	0.797	Hp	Aut	Anem	4	3	2	1
Cyperaceae	Carex_kansuensis	0.774	Hp	Aut	Anem	4	3	2	1
Cyperaceae	Kobresia_pygmaea	0.527	Hp	Aut	Anem	3	4	2	3
Cyperaceae	Kobresia_pygmaea	0.403	Hp	Aut	Anem	5	3	3	1
Cyperaceae	Kobresia_pygmaea	0.473	Hp	Aut	Anem	5	3	3	3
Cyperaceae	Kobresia_pygmaea	0.92	Hp	Aut	Anem	4	3	2	2
Cyperaceae	Kobresia_pygmaea	0.738	Hp	Aut	Anem	4	3	3	2
Cyperaceae	Kobresia_pygmaea	0.8	Hp	Aut	Anem	5	3	3	1
Cyperaceae	Kobresia_pygmaea	0.545	Hp	Aut	Anem	4	4	2	1
Cyperaceae	Kobresia_pygmaea	0.879	Hp	Aut	Anem	5	3	3	1
Cyperaceae	Kobresia_pygmaea	0.539	Hp	Aut	Anem	5	3	3	1
Cyperaceae	Kobresia_pygmaea	0.599	Hp	Aut	Anem	4	3	3	1
Cyperaceae	Carex_przewalski	0.511	Hp	Aut	Anem	4	3	2	3
Cyperaceae	Carex_przewalski	0.345	Hp	Aut	Anem	5	3	3	3
Cyperaceae	Carex_przewalski	0.566	Hp	Aut	Anem	4	2	3	3
Cyperaceae	Carex_przewalski	0.33	Hp	Aut	Anem	5	2	3	3
Cyperaceae	Carex_przewalski	0.654	Hp	Aut	Anem	5	3	3	3
Cyperaceae	Carex_przewalski	0.909	Hp	Aut	Anem	4	5	2	2
Cyperaceae	Carex_przewalski	0.52	Hp	Aut	Anem	5	1	4	2
Cyperaceae	Carex_przewalski	0.432	Hp	Aut	Anem	5	2	3	2
Cyperaceae	Carex_przewalski	0.365	Hp	Aut	Anem	5	2	4	2
Cyperaceae	Carex_przewalski	0.351	Hp	Aut	Anem	4	3	3	2
Cyperaceae	Carex_przewalski	0.394	Hp	Aut	Anem	5	2	2	1
Cyperaceae	Carex_przewalski	0.397	Hp	Aut	Anem	4	4	2	1
Cyperaceae	Carex_przewalski	0.721	Hp	Aut	Anem	5	4	3	1
Cyperaceae	Carex_przewalski	0.376	Hp	Aut	Anem	5	3	2	1
Cyperaceae	Carex_przewalski	0.432	Hp	Aut	Anem	4	3	3	1
Cyperaceae	Carex_przewalski	0.388	Hp	Aut	Anem	4	4	2	1
Cyperaceae	Blysmus_sinocompressus	0.45	Hp	Aut	Anem	4	5	3	5
Cyperaceae	Blysmus_sinocompressus	0.559	Hp	Aut	Anem	4	4	2	4
Cyperaceae	Blysmus_sinocompressus	0.427	Hp	Aut	Anem	5	5	2	4
Cyperaceae	Blysmus_sinocompressus	0.646	Hp	Aut	Anem	5	5	3	4
Cyperaceae	Blysmus_sinocompressus	0.657	Hp	Aut	Anem	5	5	3	3
Cyperaceae	Blysmus_sinocompressus	0.588	Hp	Aut	Anem	5	5	3	3
Cyperaceae	Blysmus_sinocompressus	0.558	Hp	Aut	Anem	4	5	2	2
Cyperaceae	Blysmus_sinocompressus	0.46	Hp	Aut	Anem	5	5	2	2
Cyperaceae	Blysmus_sinocompressus	0.59	Hp	Aut	Anem	5	5	3	2
Cyperaceae	Blysmus_sinocompressus	0.632	Hp	Aut	Anem	5	5	3	2
Cyperaceae	Blysmus_sinocompressus	0.744	Hp	Aut	Anem	5	5	2	2
Cyperaceae	Blysmus_sinocompressus	0.551	Hp	Aut	Anem	4	5	2	2
Cyperaceae	Blysmus_sinocompressus	0.66	Hp	Aut	Anem	4	4	1	2
Cyperaceae	Blysmus_sinocompressus	0.586	Hp	Aut	Anem	4	4	2	2
Cyperaceae	Blysmus_sinocompressus	0.549	Hp	Aut	Anem	4	4	2	1
Cyperaceae	Blysmus_sinocompressus	0.529	Hp	Aut	Anem	5	4	2	1
Cyperaceae	Blysmus_sinocompressus	0.803	Hp	Aut	Anem	4	5	2	1
Cyperaceae	Carex_chlorostachys	0.257	Hp	Aut	Anem	2	4	1	5
Cyperaceae	Carex_chlorostachys	0.365	Hp	Aut	Anem	4	2	3	4
Cyperaceae	Carex_chlorostachys	0.319	Hp	Aut	Anem	4	3	3	4
Cyperaceae	Carex_chlorostachys	0.343	Hp	Aut	Anem	3	4	2	3
Cyperaceae	Carex_chlorostachys	0.442	Hp	Aut	Anem	2	4	1	3
Cyperaceae	Carex_chlorostachys	0.399	Hp	Aut	Anem	2	4	1	3
Cyperaceae	Carex_chlorostachys	0.435	Hp	Aut	Anem	2	3	2	3
Cyperaceae	Carex_chlorostachys	0.208	Hp	Aut	Anem	4	3	3	2
Cyperaceae	Carex_chlorostachys	0.433	Hp	Aut	Anem	4	3	3	2
Cyperaceae	Carex_chlorostachys	0.453	Hp	Aut	Anem	4	3	3	3
Cyperaceae	Carex_crebra	2.438	Hp	Aut	Anem	5	3	3	3
Cyperaceae	Carex_crebra	2.258	Hp	Aut	Anem	5	2	3	3
Cyperaceae	Carex_crebra	2.147	Hp	Aut	Anem	5	2	4	3
Cyperaceae	Carex_crebra	1.956	Hp	Aut	Anem	5	3	3	2
Cyperaceae	Carex_crebra	1.593	Hp	Aut	Anem	5	4	3	1
Cyperaceae	Carex_crebra	2.003	Hp	Aut	Anem	4	3	2	1
Cyperaceae	Carex_crebra	1.104	Hp	Aut	Anem	4	3	2	1
Cyperaceae	Carex_lehmanii	0.793	Hp	Aut	Anem	4	3	4	5
Cyperaceae	Carex_lehmanii	1.107	Hp	Aut	Anem	3	4	2	4
Cyperaceae	Carex_lehmanii	0.608	Hp	Aut	Anem	3	3	3	4
Cyperaceae	Carex_lehmanii	0.591	Hp	Aut	Anem	3	4	3	4
Cyperaceae	Carex_lehmanii	0.758	Hp	Aut	Anem	3	3	2	4
Cyperaceae	Carex_lehmanii	0.682	Hp	Aut	Anem	2	4	2	3
Cyperaceae	Carex_lehmanii	0.657	Hp	Aut	Anem	2	4	3	3
Cyperaceae	Carex_lehmanii	0.774	Hp	Aut	Anem	3	4	3	3
Cyperaceae	Carex_lehmanii	0.748	Hp	Aut	Anem	2	3	2	2
Cyperaceae	Carex_lehmanii	0.94	Hp	Aut	Anem	2	4	2	2
Cyperaceae	Carex_moorcroftii	1.244	Hp	Aut	Anem	5	3	3	3
Cyperaceae	Carex_moorcroftii	1.282	Hp	Aut	Anem	4	4	2	2
Cyperaceae	Carex_moorcroftii	0.847	Hp	Aut	Anem	5	3	3	2
Cyperaceae	Carex_moorcroftii	1.702	Hp	Aut	Anem	5	4	2	2
Cyperaceae	Carex_moorcroftii	1.254	Hp	Aut	Anem	5	3	3	2
Cyperaceae	Carex_moorcroftii	1.476	Hp	Aut	Anem	5	5	2	1
Cyperaceae	Carex_moorcroftii	0.843	Hp	Aut	Anem	4	3	2	1
Cyperaceae	Carex_moorcroftii	1.22	Hp	Aut	Anem	5	4	3	1
Cyperaceae	Scirpus_distigmaticus	0.667	Hp	Aut	Anem	4	4	2	3
Cyperaceae	Scirpus_distigmaticus	0.569	Hp	Aut	Anem	5	4	3	3
Cyperaceae	Scirpus_distigmaticus	0.591	Hp	Aut	Anem	4	4	2	3
Cyperaceae	Scirpus_distigmaticus	0.456	Hp	Aut	Anem	4	3	3	3
Cyperaceae	Scirpus_distigmaticus	0.57	Hp	Aut	Anem	4	4	2	3
Cyperaceae	Scirpus_distigmaticus	0.448	Hp	Aut	Anem	5	3	3	3
Cyperaceae	Scirpus_distigmaticus	0.668	Hp	Aut	Anem	5	3	3	3
Cyperaceae	Scirpus_distigmaticus	0.537	Hp	Aut	Anem	4	4	2	2
Cyperaceae	Scirpus_distigmaticus	0.567	Hp	Aut	Anem	4	4	2	2
Cyperaceae	Scirpus_distigmaticus	0.562	Hp	Aut	Anem	5	3	3	2
Cyperaceae	Scirpus_distigmaticus	0.654	Hp	Aut	Anem	5	4	2	2
Cyperaceae	Scirpus_distigmaticus	0.556	Hp	Aut	Anem	4	4	2	1
Cyperaceae	Scirpus_distigmaticus	0.559	Hp	Aut	Anem	4	4	2	1
Cyperaceae	Scirpus_distigmaticus	0.54	Hp	Aut	Anem	4	4	2	1
Cyperaceae	Scirpus_distigmaticus	0.482	Hp	Aut	Anem	5	3	2	1
Cyperaceae	Kobresia_myosuroides	0.615	Hp	Aut	Anem	4	4	2	2
Cyperaceae	Kobresia_myosuroides	0.696	Hp	Aut	Anem	4	3	3	2
Cyperaceae	Kobresia_myosuroides	0.402	Hp	Aut	Anem	5	3	3	2
Cyperaceae	Kobresia_myosuroides	0.673	Hp	Aut	Anem	4	4	3	1
Cyperaceae	Kobresia_myosuroides	0.803	Hp	Aut	Anem	4	4	2	1
Cyperaceae	Kobresia_myosuroides	0.59	Hp	Aut	Anem	4	4	2	1
Cyperaceae	Kobresia_myosuroides	0.728	Hp	Aut	Anem	3	4	2	1
Cyperaceae	Kobresia_myosuroides	0.697	Hp	Aut	Anem	4	5	2	1
Cyperaceae	Kobresia_myosuroides	0.687	Hp	Aut	Anem	5	3	3	1
Cyperaceae	Kobresia_myosuroides	0.583	Hp	Aut	Anem	4	4	2	1
Cyperaceae	Carex_agglomerata	0.718	Hp	Aut	Anem	4	5	2	5
Cyperaceae	Carex_agglomerata	0.652	Hp	Aut	Anem	4	3	2	4
Cyperaceae	Carex_agglomerata	0.605	Hp	Aut	Anem	3	4	2	4
Cyperaceae	Carex_agglomerata	0.571	Hp	Aut	Anem	3	4	1	3
Cyperaceae	Carex_agglomerata	1.141	Hp	Aut	Anem	3	4	1	3
Cyperaceae	Carex_agglomerata	0.526	Hp	Aut	Anem	3	3	2	4
Cyperaceae	Carex_agglomerata	0.764	Hp	Aut	Anem	2	4	1	3
Cyperaceae	Carex_agglomerata	0.695	Hp	Aut	Anem	2	3	2	3
Cyperaceae	Carex_enervis	0.412	Hp	Aut	Anem	4	5	2	4
Cyperaceae	Carex_enervis	0.429	Hp	Aut	Anem	4	5	2	4
Cyperaceae	Carex_enervis	0.589	Hp	Aut	Anem	4	5	2	3
Cyperaceae	Carex_enervis	0.381	Hp	Aut	Anem	4	5	2	3
Cyperaceae	Carex_enervis	0.611	Hp	Aut	Anem	5	5	2	3
Cyperaceae	Carex_enervis	0.342	Hp	Aut	Anem	5	3	3	3
Cyperaceae	Carex_enervis	0.514	Hp	Aut	Anem	5	3	3	2
Cyperaceae	Carex_enervis	0.466	Hp	Aut	Anem	4	3	3	2
Cyperaceae	Carex_enervis	0.322	Hp	Aut	Anem	5	3	3	2
Cyperaceae	Carex_enervis	0.556	Hp	Aut	Anem	5	3	2	2
Cyperaceae	Carex_enervis	0.581	Hp	Aut	Anem	5	2	4	2
Cyperaceae	Carex_enervis	0.478	Hp	Aut	Anem	5	3	4	2
Cyperaceae	Carex_enervis	0.592	Hp	Aut	Anem	4	3	3	1
Cyperaceae	Carex_enervis	0.619	Hp	Aut	Anem	4	4	3	1
Cyperaceae	Carex_enervis	0.538	Hp	Aut	Anem	4	4	2	1
Cyperaceae	Scirpus_setaceus	0.075	Hp	Aut	Anem	4	4	2	3
Cyperaceae	Scirpus_setaceus	0.06	Hp	Aut	Anem	4	5	2	3
Cyperaceae	Scirpus_setaceus	0.07	Hp	Aut	Anem	5	5	2	2
Cyperaceae	Scirpus_setaceus	0.066	Hp	Aut	Anem	4	5	2	2
Cyperaceae	Scirpus_setaceus	0.06	Hp	Aut	Anem	4	5	2	2
Cyperaceae	Scirpus_setaceus	0.062	Hp	Aut	Anem	5	5	3	1
Cyperaceae	Scirpus_setaceus	0.088	Hp	Aut	Anem	4	5	2	1
Cyperaceae	Kobresia_capilifolia	1.387	Hp	Aut	Anem	5	3	3	2
Cyperaceae	Kobresia_capilifolia	1.145	Hp	Aut	Anem	4	4	2	2
Cyperaceae	Kobresia_capilifolia	1.308	Hp	Aut	Anem	5	4	2	2
Cyperaceae	Kobresia_capilifolia	1.811	Hp	Aut	Anem	5	4	2	2
Cyperaceae	Kobresia_capilifolia	1.171	Hp	Aut	Anem	5	3	3	1
Cyperaceae	Kobresia_capilifolia	1.228	Hp	Aut	Anem	4	4	2	1
Cyperaceae	Kobresia_capilifolia	1.088	Hp	Aut	Anem	4	4	2	1
Cyperaceae	Kobresia_capilifolia	1.384	Hp	Aut	Anem	4	3	3	1
Cyperaceae	Kobresia_capilifolia	0.971	Hp	Aut	Anem	5	3	2	1
Cyperaceae	Kobresia_capilifolia	1.434	Hp	Aut	Anem	5	4	3	2
Cyperaceae	Kobresia_capilifolia	1.47	Hp	Aut	Anem	4	4	2	1
Cyperaceae	Kobresia_capilifolia	1.211	Hp	Aut	Anem	4	4	2	1
Cyperaceae	Kobresia_capilifolia	1.389	Hp	Aut	Anem	4	3	3	3
Elaeagnaceae	Hippophae_rhamnoides	7.911	Wp	End	Entom	4	3	3	4
Elaeagnaceae	Hippophae_rhamnoides	10.868	Wp	End	Entom	3	4	3	3
Elaeagnaceae	Hippophae_rhamnoides	9.474	Wp	End	Entom	3	4	3	3
Elaeagnaceae	Hippophae_rhamnoides	8.607	Wp	End	Entom	3	4	3	3
Elaeagnaceae	Hippophae_rhamnoides	12.176	Wp	End	Entom	3	3	3	3
Elaeagnaceae	Hippophae_rhamnoides	10.397	Wp	End	Entom	3	3	3	3
Elaeagnaceae	Hippophae_rhamnoides	13.789	Wp	End	Entom	3	4	2	2
Elaeagnaceae	Hippophae_rhamnoides	12.68	Wp	End	Entom	2	4	2	2
Elaeagnaceae	Hippophae_rhamnoides	12.975	Wp	End	Entom	3	3	3	2
Fabaceae	Astragalus_melilotoides	2.196	Hp	Aut	Entom	4	3	3	5
Fabaceae	Astragalus_melilotoides	2.073	Hp	Aut	Entom	5	3	3	4
Fabaceae	Astragalus_melilotoides	2.575	Hp	Aut	Entom	4	2	3	4
Fabaceae	Astragalus_melilotoides	2.303	Hp	Aut	Entom	5	2	3	4
Fabaceae	Astragalus_melilotoides	1.732	Hp	Aut	Entom	5	2	4	3
Fabaceae	Astragalus_melilotoides	1.479	Hp	Aut	Entom	4	2	3	5
Fabaceae	Astragalus_melilotoides	2.243	Hp	Aut	Entom	5	3	3	5
[truncated: 2,771 more rows]
